# Supplementary material for: Effects of age, seasonality, and reproductive status on the gut microbiome of Southern White Rhinoceros (Ceratotherium simum simum) at the North Carolina zoo
Source: Anim Microbiome. 2023 May 5;5:27. doi: 10.1186/s42523-023-00249-5 (PMC10163733; doi:10.1186/s42523-023-00249-5)
Supplement: Supplementary file 1 — Supplementary Material 1 [file 42523_2023_249_MOESM1_ESM.xlsx]

## Sheet: Age Class
Taxon								LefSe
Domain	Phylum	Class	Order	Family	Genus	Species	Age Class	LDA	P-Value
Archaea									-
Archaea	Euryarchaeota								-
Archaea	Euryarchaeota	Methanobacteria							-
Archaea	Euryarchaeota	Methanobacteria	Methanobacteriales						-
Archaea	Euryarchaeota	Methanobacteria	Methanobacteriales	Methanobacteriaceae					-
Archaea	Euryarchaeota	Methanobacteria	Methanobacteriales	Methanobacteriaceae	Methanobrevibacter				-
Archaea	Euryarchaeota	Methanobacteria	Methanobacteriales	Methanobacteriaceae	Methanobrevibacter	Ambiguous_taxa			-
Archaea	Euryarchaeota	Methanobacteria	Methanobacteriales	Methanobacteriaceae	Methanobrevibacter	Haemonchusplacei			-
Archaea	Euryarchaeota	Methanobacteria	Methanobacteriales	Methanobacteriaceae	Methanobrevibacter	Methanobrevibactersp_LHD12			-
Archaea	Euryarchaeota	Methanobacteria	Methanobacteriales	Methanobacteriaceae	Methanobrevibacter	Unculturedarchaeon			-
Archaea	Euryarchaeota	Methanobacteria	Methanobacteriales	Methanobacteriaceae	Methanosphaera				-
Archaea	Euryarchaeota	Methanobacteria	Methanobacteriales	Methanobacteriaceae	Methanosphaera	Unculturedarchaeon			-
Archaea	Euryarchaeota	Methanobacteria	Methanobacteriales	Methanobacteriaceae	Methanosphaera	Unculturedrumenmethanogen			-
Archaea	Euryarchaeota	Methanobacteria	Methanobacteriales	Methanothermobacteraceae					-
Archaea	Euryarchaeota	Methanobacteria	Methanobacteriales	Methanothermobacteraceae	Methanothermobacter				-
Archaea	Euryarchaeota	Methanobacteria	Methanobacteriales	Methanothermobacteraceae	Methanothermobacter	Ambiguous_taxa			-
Archaea	Euryarchaeota	Methanomicrobia							-
Archaea	Euryarchaeota	Methanomicrobia	Methanomicrobiales						-
Archaea	Euryarchaeota	Methanomicrobia	Methanomicrobiales	Methanocorpusculaceae					-
Archaea	Euryarchaeota	Methanomicrobia	Methanomicrobiales	Methanocorpusculaceae	Methanocorpusculum				-
Archaea	Euryarchaeota	Methanomicrobia	Methanomicrobiales	Methanocorpusculaceae	Methanocorpusculum	Unculturedarchaeon			-
Archaea	Euryarchaeota	Methanomicrobia	Methanosarcinales						-
Archaea	Euryarchaeota	Methanomicrobia	Methanosarcinales	Methanosarcinaceae					-
Archaea	Euryarchaeota	Methanomicrobia	Methanosarcinales	Methanosarcinaceae	Methanimicrococcus				-
Archaea	Euryarchaeota	Methanomicrobia	Methanosarcinales	Methanosarcinaceae	Methanimicrococcus	Ambiguous_taxa			-
Archaea	Euryarchaeota	Methanomicrobia	Methanosarcinales	Methanosarcinaceae	Methanimicrococcus	Unculturedarchaeon			-
Archaea	Euryarchaeota	Methanomicrobia	Methanosarcinales	Methanosarcinaceae	Methanosarcina				-
Archaea	Euryarchaeota	Methanomicrobia	Methanosarcinales	Methanosarcinaceae	Methanosarcina	UnculturedMethanosarcinasp			-
Archaea	Euryarchaeota	Thermoplasmata					SubadultFemale	3.12402	0.01767
Archaea	Euryarchaeota	Thermoplasmata	Methanomassiliicoccales				SubadultFemale	3.12976	0.01767
Archaea	Euryarchaeota	Thermoplasmata	Methanomassiliicoccales	Methanomethylophilaceae			SubadultFemale	3.13524	0.01767
Archaea	Euryarchaeota	Thermoplasmata	Methanomassiliicoccales	Methanomethylophilaceae	CandidatusMethanomethylophilus		SubadultFemale	3.13397	0.0223692
Archaea	Euryarchaeota	Thermoplasmata	Methanomassiliicoccales	Methanomethylophilaceae	CandidatusMethanomethylophilus	Ambiguous_taxa			-
Archaea	Euryarchaeota	Thermoplasmata	Methanomassiliicoccales	Methanomethylophilaceae	CandidatusMethanomethylophilus	Unculturedarchaeon	SubadultFemale	3.13344	0.0223692
Archaea	Euryarchaeota	Thermoplasmata	Methanomassiliicoccales	Methanomethylophilaceae	Uncultured				-
Archaea	Euryarchaeota	Thermoplasmata	Methanomassiliicoccales	Methanomethylophilaceae	Uncultured	Ambiguous_taxa			-
Archaea	Euryarchaeota	Thermoplasmata	Methanomassiliicoccales	Methanomethylophilaceae	Uncultured	Unculturedarchaeon			-
Archaea	Euryarchaeota	Thermoplasmata	Methanomassiliicoccales	Methanomethylophilaceae	Uncultured	UnculturedMethanobacterialesarchaeon			-
Bacteria									-
Bacteria	Acidobacteria								-
Bacteria	Acidobacteria	Acidobacteriia							-
Bacteria	Acidobacteria	Acidobacteriia	Acidobacteriales						-
Bacteria	Acidobacteria	Acidobacteriia	Acidobacteriales	Koribacteraceae					-
Bacteria	Acidobacteria	Acidobacteriia	Acidobacteriales	Koribacteraceae	CandidatusKoribacter				-
Bacteria	Acidobacteria	Acidobacteriia	Acidobacteriales	Koribacteraceae	CandidatusKoribacter	Unculturedbacterium			-
Bacteria	Acidobacteria	Acidobacteriia	Acidobacteriales	Uncultured					-
Bacteria	Acidobacteria	Acidobacteriia	Acidobacteriales	Uncultured	Ambiguous_taxa				-
Bacteria	Acidobacteria	Acidobacteriia	Acidobacteriales	Uncultured	Ambiguous_taxa	Ambiguous_taxa			-
Bacteria	Acidobacteria	Acidobacteriia	Acidobacteriales	Uncultured	UnculturedAcidobacteriabacterium				-
Bacteria	Acidobacteria	Acidobacteriia	Acidobacteriales	Uncultured	UnculturedAcidobacteriabacterium	UnculturedAcidobacteriabacterium			-
Bacteria	Acidobacteria	Acidobacteriia	Acidobacteriales	Uncultured	UnculturedAcidobacteriaceaebacterium				-
Bacteria	Acidobacteria	Acidobacteriia	Acidobacteriales	Uncultured	UnculturedAcidobacteriaceaebacterium	UnculturedAcidobacteriaceaebacterium			-
Bacteria	Acidobacteria	Acidobacteriia	Solibacterales						-
Bacteria	Acidobacteria	Acidobacteriia	Solibacterales	Solibacteraceae_Subgroup3_					-
Bacteria	Acidobacteria	Acidobacteriia	Solibacterales	Solibacteraceae_Subgroup3_	Bryobacter				-
Bacteria	Acidobacteria	Acidobacteriia	Solibacterales	Solibacteraceae_Subgroup3_	Bryobacter	Unculturedactinobacterium			-
Bacteria	Acidobacteria	Acidobacteriia	Solibacterales	Solibacteraceae_Subgroup3_	Bryobacter	Unculturedbacterium			-
Bacteria	Acidobacteria	Acidobacteriia	Solibacterales	Solibacteraceae_Subgroup3_	CandidatusSolibacter				-
Bacteria	Acidobacteria	Acidobacteriia	Solibacterales	Solibacteraceae_Subgroup3_	CandidatusSolibacter	UnculturedAcidobacteriabacterium			-
Bacteria	Acidobacteria	Blastocatellia_Subgroup4_							-
Bacteria	Acidobacteria	Blastocatellia_Subgroup4_	24_Nov						-
Bacteria	Acidobacteria	Blastocatellia_Subgroup4_	24_Nov	Unculturedbacterium					-
Bacteria	Acidobacteria	Blastocatellia_Subgroup4_	24_Nov	Unculturedbacterium	Unculturedbacterium				-
Bacteria	Acidobacteria	Blastocatellia_Subgroup4_	24_Nov	Unculturedbacterium	Unculturedbacterium	Unculturedbacterium			-
Bacteria	Acidobacteria	Subgroup6							-
Bacteria	Acidobacteria	Subgroup6	UnculturedAcidobacteriabacterium						-
Bacteria	Acidobacteria	Subgroup6	UnculturedAcidobacteriabacterium	UnculturedAcidobacteriabacterium					-
Bacteria	Acidobacteria	Subgroup6	UnculturedAcidobacteriabacterium	UnculturedAcidobacteriabacterium	UnculturedAcidobacteriabacterium				-
Bacteria	Acidobacteria	Subgroup6	UnculturedAcidobacteriabacterium	UnculturedAcidobacteriabacterium	UnculturedAcidobacteriabacterium	UnculturedAcidobacteriabacterium			-
Bacteria	Actinobacteria								-
Bacteria	Actinobacteria	Acidimicrobiia							-
Bacteria	Actinobacteria	Acidimicrobiia	IMCC26256						-
Bacteria	Actinobacteria	Acidimicrobiia	IMCC26256	UnculturedAcidimicrobialesbacterium					-
Bacteria	Actinobacteria	Acidimicrobiia	IMCC26256	UnculturedAcidimicrobialesbacterium	UnculturedAcidimicrobialesbacterium				-
Bacteria	Actinobacteria	Acidimicrobiia	IMCC26256	UnculturedAcidimicrobialesbacterium	UnculturedAcidimicrobialesbacterium	UnculturedAcidimicrobialesbacterium			-
Bacteria	Actinobacteria	Acidimicrobiia	IMCC26256	Unculturedbacterium					-
Bacteria	Actinobacteria	Acidimicrobiia	IMCC26256	Unculturedbacterium	Unculturedbacterium				-
Bacteria	Actinobacteria	Acidimicrobiia	IMCC26256	Unculturedbacterium	Unculturedbacterium	Unculturedbacterium			-
Bacteria	Actinobacteria	Acidimicrobiia	IMCC26256	UnculturedCellulomonadaceaebacterium					-
Bacteria	Actinobacteria	Acidimicrobiia	IMCC26256	UnculturedCellulomonadaceaebacterium	UnculturedCellulomonadaceaebacterium				-
Bacteria	Actinobacteria	Acidimicrobiia	IMCC26256	UnculturedCellulomonadaceaebacterium	UnculturedCellulomonadaceaebacterium	UnculturedCellulomonadaceaebacterium			-
Bacteria	Actinobacteria	Acidimicrobiia	Microtrichales						-
Bacteria	Actinobacteria	Acidimicrobiia	Microtrichales	Ambiguous_taxa					-
Bacteria	Actinobacteria	Acidimicrobiia	Microtrichales	Ambiguous_taxa	Ambiguous_taxa				-
Bacteria	Actinobacteria	Acidimicrobiia	Microtrichales	Ambiguous_taxa	Ambiguous_taxa	Ambiguous_taxa			-
Bacteria	Actinobacteria	Acidimicrobiia	Microtrichales	Iamiaceae					-
Bacteria	Actinobacteria	Acidimicrobiia	Microtrichales	Iamiaceae	Iamia				-
Bacteria	Actinobacteria	Acidimicrobiia	Microtrichales	Iamiaceae	Iamia	Ambiguous_taxa			-
Bacteria	Actinobacteria	Acidimicrobiia	Microtrichales	Ilumatobacteraceae					-
Bacteria	Actinobacteria	Acidimicrobiia	Microtrichales	Ilumatobacteraceae	CL500_29marinegroup				-
Bacteria	Actinobacteria	Acidimicrobiia	Microtrichales	Ilumatobacteraceae	CL500_29marinegroup	Ambiguous_taxa			-
Bacteria	Actinobacteria	Acidimicrobiia	Microtrichales	Ilumatobacteraceae	Uncultured				-
Bacteria	Actinobacteria	Acidimicrobiia	Microtrichales	Ilumatobacteraceae	Uncultured	Ambiguous_taxa			-
Bacteria	Actinobacteria	Acidimicrobiia	Microtrichales	Ilumatobacteraceae	Uncultured	Unculturedbacterium			-
Bacteria	Actinobacteria	Acidimicrobiia	Microtrichales	Ilumatobacteraceae	Unculturedbacterium				-
Bacteria	Actinobacteria	Acidimicrobiia	Microtrichales	Ilumatobacteraceae	Unculturedbacterium	Unculturedbacterium			-
Bacteria	Actinobacteria	Acidimicrobiia	Microtrichales	Microtrichaceae					-
Bacteria	Actinobacteria	Acidimicrobiia	Microtrichales	Microtrichaceae	Sva0996marinegroup				-
Bacteria	Actinobacteria	Acidimicrobiia	Microtrichales	Microtrichaceae	Sva0996marinegroup	Unculturedbacterium			-
Bacteria	Actinobacteria	Acidimicrobiia	Microtrichales	Microtrichaceae	Uncultured				-
Bacteria	Actinobacteria	Acidimicrobiia	Microtrichales	Microtrichaceae	Uncultured	Ambiguous_taxa			-
Bacteria	Actinobacteria	Acidimicrobiia	Microtrichales	Uncultured					-
Bacteria	Actinobacteria	Acidimicrobiia	Microtrichales	Uncultured	Ambiguous_taxa				-
Bacteria	Actinobacteria	Acidimicrobiia	Microtrichales	Uncultured	Ambiguous_taxa	Ambiguous_taxa			-
Bacteria	Actinobacteria	Acidimicrobiia	Microtrichales	Uncultured	Unculturedbacterium				-
Bacteria	Actinobacteria	Acidimicrobiia	Microtrichales	Uncultured	Unculturedbacterium	Unculturedbacterium			-
Bacteria	Actinobacteria	Actinobacteria							-
Bacteria	Actinobacteria	Actinobacteria	Actinomycetales						-
Bacteria	Actinobacteria	Actinobacteria	Actinomycetales	Actinomycetaceae					-
Bacteria	Actinobacteria	Actinobacteria	Actinomycetales	Actinomycetaceae	Actinomyces				-
Bacteria	Actinobacteria	Actinobacteria	Actinomycetales	Actinomycetaceae	Actinomyces	Actinomycesoris			-
Bacteria	Actinobacteria	Actinobacteria	Actinomycetales	Actinomycetaceae	Actinomyces	Actinomycessp_canineoraltaxon412			-
Bacteria	Actinobacteria	Actinobacteria	Actinomycetales	Actinomycetaceae	Actinomyces	Ambiguous_taxa			-
Bacteria	Actinobacteria	Actinobacteria	Actinomycetales	Actinomycetaceae	Actinomyces	Unculturedbacterium			-
Bacteria	Actinobacteria	Actinobacteria	Actinomycetales	Actinomycetaceae	Arcanobacterium				-
Bacteria	Actinobacteria	Actinobacteria	Actinomycetales	Actinomycetaceae	Arcanobacterium	Ambiguous_taxa			-
Bacteria	Actinobacteria	Actinobacteria	Actinomycetales	Actinomycetaceae	Arcanobacterium	Arcanobacteriumpluranimalium			-
Bacteria	Actinobacteria	Actinobacteria	Actinomycetales	Actinomycetaceae	Flaviflexus				-
Bacteria	Actinobacteria	Actinobacteria	Actinomycetales	Actinomycetaceae	Flaviflexus	Ambiguous_taxa			-
Bacteria	Actinobacteria	Actinobacteria	Actinomycetales	Actinomycetaceae	Mobiluncus				-
Bacteria	Actinobacteria	Actinobacteria	Actinomycetales	Actinomycetaceae	Mobiluncus	Ambiguous_taxa			-
Bacteria	Actinobacteria	Actinobacteria	Actinomycetales	Actinomycetaceae	Mobiluncus	UnculturedMobiluncussp			-
Bacteria	Actinobacteria	Actinobacteria	Bifidobacteriales						-
Bacteria	Actinobacteria	Actinobacteria	Bifidobacteriales	Bifidobacteriaceae					-
Bacteria	Actinobacteria	Actinobacteria	Bifidobacteriales	Bifidobacteriaceae	Bifidobacterium				-
Bacteria	Actinobacteria	Actinobacteria	Bifidobacteriales	Bifidobacteriaceae	Bifidobacterium	Ambiguous_taxa			-
Bacteria	Actinobacteria	Actinobacteria	Bifidobacteriales	Bifidobacteriaceae	Bifidobacterium	Humangutmetagenome			-
Bacteria	Actinobacteria	Actinobacteria	Bifidobacteriales	Bifidobacteriaceae	Bifidobacterium	Unculturedbacterium			-
Bacteria	Actinobacteria	Actinobacteria	Corynebacteriales						-
Bacteria	Actinobacteria	Actinobacteria	Corynebacteriales	Corynebacteriaceae					-
Bacteria	Actinobacteria	Actinobacteria	Corynebacteriales	Corynebacteriaceae	Corynebacterium				-
Bacteria	Actinobacteria	Actinobacteria	Corynebacteriales	Corynebacteriaceae	Corynebacterium	Ambiguous_taxa			-
Bacteria	Actinobacteria	Actinobacteria	Corynebacteriales	Corynebacteriaceae	Corynebacterium	Corynebacteriumdiphtheriae			-
Bacteria	Actinobacteria	Actinobacteria	Corynebacteriales	Corynebacteriaceae	Corynebacterium	Corynebacteriumpelargi			-
Bacteria	Actinobacteria	Actinobacteria	Corynebacteriales	Corynebacteriaceae	Corynebacterium	Corynebacteriumsp_200CH			-
Bacteria	Actinobacteria	Actinobacteria	Corynebacteriales	Corynebacteriaceae	Corynebacterium	Corynebacteriumsp_NML93_0612			-
Bacteria	Actinobacteria	Actinobacteria	Corynebacteriales	Corynebacteriaceae	Corynebacterium	Unculturedbacterium			-
Bacteria	Actinobacteria	Actinobacteria	Corynebacteriales	Corynebacteriaceae	Corynebacterium1				-
Bacteria	Actinobacteria	Actinobacteria	Corynebacteriales	Corynebacteriaceae	Corynebacterium1	Ambiguous_taxa			-
Bacteria	Actinobacteria	Actinobacteria	Corynebacteriales	Corynebacteriaceae	Corynebacterium1	CorynebacteriumaurimucosumATCC700975			-
Bacteria	Actinobacteria	Actinobacteria	Corynebacteriales	Corynebacteriaceae	Corynebacterium1	Corynebacteriumpseudodiphtheriticum			-
Bacteria	Actinobacteria	Actinobacteria	Corynebacteriales	Corynebacteriaceae	Corynebacterium1	Corynebacteriumsp_1RN_3G			-
Bacteria	Actinobacteria	Actinobacteria	Corynebacteriales	Corynebacteriaceae	Corynebacterium1	Corynebacteriumxerosis			-
Bacteria	Actinobacteria	Actinobacteria	Corynebacteriales	Corynebacteriaceae	Corynebacterium1	Unculturedbacterium			-
Bacteria	Actinobacteria	Actinobacteria	Corynebacteriales	Corynebacteriaceae	Corynebacterium1	Unidentified			-
Bacteria	Actinobacteria	Actinobacteria	Corynebacteriales	Corynebacteriaceae	Lawsonella				-
Bacteria	Actinobacteria	Actinobacteria	Corynebacteriales	Corynebacteriaceae	Lawsonella	Lawsonellaclevelandensis			-
Bacteria	Actinobacteria	Actinobacteria	Corynebacteriales	Corynebacteriaceae	Lawsonella	Unculturedbacterium			-
Bacteria	Actinobacteria	Actinobacteria	Corynebacteriales	Dietziaceae					-
Bacteria	Actinobacteria	Actinobacteria	Corynebacteriales	Dietziaceae	Dietzia				-
Bacteria	Actinobacteria	Actinobacteria	Corynebacteriales	Dietziaceae	Dietzia	Ambiguous_taxa			-
Bacteria	Actinobacteria	Actinobacteria	Corynebacteriales	Dietziaceae	Dietzia	Dietziasp_ISA13			-
Bacteria	Actinobacteria	Actinobacteria	Corynebacteriales	Dietziaceae	Dietzia	Unculturedbacterium			-
Bacteria	Actinobacteria	Actinobacteria	Corynebacteriales	Mycobacteriaceae					-
Bacteria	Actinobacteria	Actinobacteria	Corynebacteriales	Mycobacteriaceae	Mycobacterium				-
Bacteria	Actinobacteria	Actinobacteria	Corynebacteriales	Mycobacteriaceae	Mycobacterium	Ambiguous_taxa			-
Bacteria	Actinobacteria	Actinobacteria	Corynebacteriales	Mycobacteriaceae	Mycobacterium	Mycobacteriumintracellulare			-
Bacteria	Actinobacteria	Actinobacteria	Corynebacteriales	Mycobacteriaceae	Mycobacterium	MycobacteriumpallensJCM16370			-
Bacteria	Actinobacteria	Actinobacteria	Corynebacteriales	Mycobacteriaceae	Mycobacterium	Mycobacteriumsmegmatis			-
Bacteria	Actinobacteria	Actinobacteria	Corynebacteriales	Mycobacteriaceae	Mycobacterium	Mycobacteriumvaccae			-
Bacteria	Actinobacteria	Actinobacteria	Corynebacteriales	Mycobacteriaceae	Mycobacterium	Unculturedactinobacterium			-
Bacteria	Actinobacteria	Actinobacteria	Corynebacteriales	Mycobacteriaceae	Mycobacterium	Unculturedbacterium			-
Bacteria	Actinobacteria	Actinobacteria	Corynebacteriales	Mycobacteriaceae	Mycobacterium	UnculturedMycobacteriaceaebacterium			-
Bacteria	Actinobacteria	Actinobacteria	Corynebacteriales	Nocardiaceae					-
Bacteria	Actinobacteria	Actinobacteria	Corynebacteriales	Nocardiaceae	Gordonia				-
Bacteria	Actinobacteria	Actinobacteria	Corynebacteriales	Nocardiaceae	Gordonia	Ambiguous_taxa			-
Bacteria	Actinobacteria	Actinobacteria	Corynebacteriales	Nocardiaceae	Gordonia	Unculturedcompostbacterium			-
Bacteria	Actinobacteria	Actinobacteria	Corynebacteriales	Nocardiaceae	Rhodococcus				-
Bacteria	Actinobacteria	Actinobacteria	Corynebacteriales	Nocardiaceae	Rhodococcus	Ambiguous_taxa			-
Bacteria	Actinobacteria	Actinobacteria	Corynebacteriales	Nocardiaceae	Rhodococcus	Rhodococcuserythropolis			-
Bacteria	Actinobacteria	Actinobacteria	Corynebacteriales	Nocardiaceae	Rhodococcus	Rhodococcusfascians			-
Bacteria	Actinobacteria	Actinobacteria	Corynebacteriales	Nocardiaceae	Rhodococcus	Unculturedbacterium			-
Bacteria	Actinobacteria	Actinobacteria	Corynebacteriales	Nocardiaceae	Rhodococcus	UnculturedRhodococcussp			-
Bacteria	Actinobacteria	Actinobacteria	Corynebacteriales	Nocardiaceae	Williamsia				-
Bacteria	Actinobacteria	Actinobacteria	Corynebacteriales	Nocardiaceae	Williamsia	Ambiguous_taxa			-
Bacteria	Actinobacteria	Actinobacteria	Frankiales						-
Bacteria	Actinobacteria	Actinobacteria	Frankiales	Acidothermaceae					-
Bacteria	Actinobacteria	Actinobacteria	Frankiales	Acidothermaceae	Acidothermus				-
Bacteria	Actinobacteria	Actinobacteria	Frankiales	Acidothermaceae	Acidothermus	Ambiguous_taxa			-
Bacteria	Actinobacteria	Actinobacteria	Frankiales	Acidothermaceae	Acidothermus	ThermomonosporaceaebacteriumYE4_D4_16_CH2			-
Bacteria	Actinobacteria	Actinobacteria	Frankiales	Acidothermaceae	Acidothermus	Unculturedbacterium			-
Bacteria	Actinobacteria	Actinobacteria	Frankiales	Cryptosporangiaceae					-
Bacteria	Actinobacteria	Actinobacteria	Frankiales	Cryptosporangiaceae	Cryptosporangium				-
Bacteria	Actinobacteria	Actinobacteria	Frankiales	Cryptosporangiaceae	Cryptosporangium	Ambiguous_taxa			-
Bacteria	Actinobacteria	Actinobacteria	Frankiales	Frankiaceae					-
Bacteria	Actinobacteria	Actinobacteria	Frankiales	Frankiaceae	Jatrophihabitans				-
Bacteria	Actinobacteria	Actinobacteria	Frankiales	Frankiaceae	Jatrophihabitans	Ambiguous_taxa			-
Bacteria	Actinobacteria	Actinobacteria	Frankiales	Frankiaceae	Jatrophihabitans	Unculturedbacterium			-
Bacteria	Actinobacteria	Actinobacteria	Frankiales	Geodermatophilaceae					-
Bacteria	Actinobacteria	Actinobacteria	Frankiales	Geodermatophilaceae	Antricoccus				-
Bacteria	Actinobacteria	Actinobacteria	Frankiales	Geodermatophilaceae	Antricoccus	Ambiguous_taxa			-
Bacteria	Actinobacteria	Actinobacteria	Frankiales	Geodermatophilaceae	Blastococcus				-
Bacteria	Actinobacteria	Actinobacteria	Frankiales	Geodermatophilaceae	Blastococcus	Unculturedbacterium			-
Bacteria	Actinobacteria	Actinobacteria	Frankiales	Geodermatophilaceae	Geodermatophilus				-
Bacteria	Actinobacteria	Actinobacteria	Frankiales	Geodermatophilaceae	Geodermatophilus	Ambiguous_taxa			-
Bacteria	Actinobacteria	Actinobacteria	Frankiales	Nakamurellaceae					-
Bacteria	Actinobacteria	Actinobacteria	Frankiales	Nakamurellaceae	Nakamurella				-
Bacteria	Actinobacteria	Actinobacteria	Frankiales	Nakamurellaceae	Nakamurella	Ambiguous_taxa			-
Bacteria	Actinobacteria	Actinobacteria	Frankiales	Nakamurellaceae	Nakamurella	Metagenome			-
Bacteria	Actinobacteria	Actinobacteria	Frankiales	Nakamurellaceae	Nakamurella	Unculturedbacterium			-
Bacteria	Actinobacteria	Actinobacteria	Frankiales	Nakamurellaceae	Nakamurella	UnculturedNakamurellaceaebacterium			-
Bacteria	Actinobacteria	Actinobacteria	Kineosporiales						-
Bacteria	Actinobacteria	Actinobacteria	Kineosporiales	Kineosporiaceae					-
Bacteria	Actinobacteria	Actinobacteria	Kineosporiales	Kineosporiaceae	Kineococcus				-
Bacteria	Actinobacteria	Actinobacteria	Kineosporiales	Kineosporiaceae	Kineococcus	Ambiguous_taxa			-
Bacteria	Actinobacteria	Actinobacteria	Kineosporiales	Kineosporiaceae	Kineococcus	Kineococcusendophyticus			-
Bacteria	Actinobacteria	Actinobacteria	Kineosporiales	Kineosporiaceae	Kineosporia				-
Bacteria	Actinobacteria	Actinobacteria	Kineosporiales	Kineosporiaceae	Kineosporia	Ambiguous_taxa			-
Bacteria	Actinobacteria	Actinobacteria	Kineosporiales	Kineosporiaceae	Kineosporia	Unculturedbacterium			-
Bacteria	Actinobacteria	Actinobacteria	Kineosporiales	Kineosporiaceae	Pseudokineococcus				-
Bacteria	Actinobacteria	Actinobacteria	Kineosporiales	Kineosporiaceae	Pseudokineococcus	Ambiguous_taxa			-
Bacteria	Actinobacteria	Actinobacteria	Kineosporiales	Kineosporiaceae	Quadrisphaera				-
Bacteria	Actinobacteria	Actinobacteria	Kineosporiales	Kineosporiaceae	Quadrisphaera	Ambiguous_taxa			-
Bacteria	Actinobacteria	Actinobacteria	Kineosporiales	Kineosporiaceae	Quadrisphaera	Unculturedbacterium			-
Bacteria	Actinobacteria	Actinobacteria	Micrococcales						-
Bacteria	Actinobacteria	Actinobacteria	Micrococcales	Ambiguous_taxa					-
Bacteria	Actinobacteria	Actinobacteria	Micrococcales	Ambiguous_taxa	Ambiguous_taxa				-
Bacteria	Actinobacteria	Actinobacteria	Micrococcales	Ambiguous_taxa	Ambiguous_taxa	Ambiguous_taxa			-
Bacteria	Actinobacteria	Actinobacteria	Micrococcales	Brevibacteriaceae					-
Bacteria	Actinobacteria	Actinobacteria	Micrococcales	Brevibacteriaceae	Brevibacterium				-
Bacteria	Actinobacteria	Actinobacteria	Micrococcales	Brevibacteriaceae	Brevibacterium	Ambiguous_taxa			-
Bacteria	Actinobacteria	Actinobacteria	Micrococcales	Cellulomonadaceae					-
Bacteria	Actinobacteria	Actinobacteria	Micrococcales	Cellulomonadaceae	Cellulomonas				-
Bacteria	Actinobacteria	Actinobacteria	Micrococcales	Cellulomonadaceae	Cellulomonas	Ambiguous_taxa			-
Bacteria	Actinobacteria	Actinobacteria	Micrococcales	Cellulomonadaceae	Cellulomonas	BacteriumL5_2			-
Bacteria	Actinobacteria	Actinobacteria	Micrococcales	Dermabacteraceae					-
Bacteria	Actinobacteria	Actinobacteria	Micrococcales	Dermabacteraceae	Brachybacterium				-
Bacteria	Actinobacteria	Actinobacteria	Micrococcales	Dermabacteraceae	Brachybacterium	Ambiguous_taxa			-
Bacteria	Actinobacteria	Actinobacteria	Micrococcales	Dermabacteraceae	Brachybacterium	Unculturedcompostbacterium			-
Bacteria	Actinobacteria	Actinobacteria	Micrococcales	Dermacoccaceae					-
Bacteria	Actinobacteria	Actinobacteria	Micrococcales	Dermacoccaceae	Ambiguous_taxa				-
Bacteria	Actinobacteria	Actinobacteria	Micrococcales	Dermacoccaceae	Ambiguous_taxa	Ambiguous_taxa			-
Bacteria	Actinobacteria	Actinobacteria	Micrococcales	Dermacoccaceae	Dermacoccus				-
Bacteria	Actinobacteria	Actinobacteria	Micrococcales	Dermacoccaceae	Dermacoccus	Dermacoccusnishinomiyaensis			-
Bacteria	Actinobacteria	Actinobacteria	Micrococcales	Dermacoccaceae	Kytococcus				-
Bacteria	Actinobacteria	Actinobacteria	Micrococcales	Dermacoccaceae	Kytococcus	Ambiguous_taxa			-
Bacteria	Actinobacteria	Actinobacteria	Micrococcales	Dermacoccaceae	Luteipulveratus				-
Bacteria	Actinobacteria	Actinobacteria	Micrococcales	Dermacoccaceae	Luteipulveratus	Ambiguous_taxa			-
Bacteria	Actinobacteria	Actinobacteria	Micrococcales	Dermacoccaceae	Uncultured				-
Bacteria	Actinobacteria	Actinobacteria	Micrococcales	Dermacoccaceae	Uncultured	Dermacoccussp_54_2012_			-
Bacteria	Actinobacteria	Actinobacteria	Micrococcales	Dermatophilaceae					-
Bacteria	Actinobacteria	Actinobacteria	Micrococcales	Dermatophilaceae	Austwickia				-
Bacteria	Actinobacteria	Actinobacteria	Micrococcales	Dermatophilaceae	Austwickia	Austwickiachelonae			-
Bacteria	Actinobacteria	Actinobacteria	Micrococcales	Dermatophilaceae	Dermatophilus				-
Bacteria	Actinobacteria	Actinobacteria	Micrococcales	Dermatophilaceae	Dermatophilus	Dermatophiluscrocodyli			-
Bacteria	Actinobacteria	Actinobacteria	Micrococcales	Dermatophilaceae	Dermatophilus	Dermatophilussp_AD3			-
Bacteria	Actinobacteria	Actinobacteria	Micrococcales	Dermatophilaceae	Mobilicoccus				-
Bacteria	Actinobacteria	Actinobacteria	Micrococcales	Dermatophilaceae	Mobilicoccus	Ambiguous_taxa			-
Bacteria	Actinobacteria	Actinobacteria	Micrococcales	Dermatophilaceae	Uncultured				-
Bacteria	Actinobacteria	Actinobacteria	Micrococcales	Dermatophilaceae	Uncultured	Unculturedbacterium			-
Bacteria	Actinobacteria	Actinobacteria	Micrococcales	Dermatophilaceae	Unculturedbacterium				-
Bacteria	Actinobacteria	Actinobacteria	Micrococcales	Dermatophilaceae	Unculturedbacterium	Unculturedbacterium			-
Bacteria	Actinobacteria	Actinobacteria	Micrococcales	Intrasporangiaceae					-
Bacteria	Actinobacteria	Actinobacteria	Micrococcales	Intrasporangiaceae	Ambiguous_taxa				-
Bacteria	Actinobacteria	Actinobacteria	Micrococcales	Intrasporangiaceae	Ambiguous_taxa	Ambiguous_taxa			-
Bacteria	Actinobacteria	Actinobacteria	Micrococcales	Intrasporangiaceae	Arsenicicoccus				-
Bacteria	Actinobacteria	Actinobacteria	Micrococcales	Intrasporangiaceae	Arsenicicoccus	Ambiguous_taxa			-
Bacteria	Actinobacteria	Actinobacteria	Micrococcales	Intrasporangiaceae	Intrasporangium				-
Bacteria	Actinobacteria	Actinobacteria	Micrococcales	Intrasporangiaceae	Intrasporangium	IntrasporangiumchromatireducensQ5_1			-
Bacteria	Actinobacteria	Actinobacteria	Micrococcales	Intrasporangiaceae	Intrasporangium	UnculturedIntrasporangiaceaebacterium			-
Bacteria	Actinobacteria	Actinobacteria	Micrococcales	Intrasporangiaceae	Janibacter				-
Bacteria	Actinobacteria	Actinobacteria	Micrococcales	Intrasporangiaceae	Janibacter	Ambiguous_taxa			-
Bacteria	Actinobacteria	Actinobacteria	Micrococcales	Intrasporangiaceae	Knoellia				-
Bacteria	Actinobacteria	Actinobacteria	Micrococcales	Intrasporangiaceae	Knoellia	Ambiguous_taxa			-
Bacteria	Actinobacteria	Actinobacteria	Micrococcales	Intrasporangiaceae	Kribbia				-
Bacteria	Actinobacteria	Actinobacteria	Micrococcales	Intrasporangiaceae	Kribbia	Ambiguous_taxa			-
Bacteria	Actinobacteria	Actinobacteria	Micrococcales	Intrasporangiaceae	Lapillicoccus				-
Bacteria	Actinobacteria	Actinobacteria	Micrococcales	Intrasporangiaceae	Lapillicoccus	Lapillicoccusjejuensis			-
Bacteria	Actinobacteria	Actinobacteria	Micrococcales	Intrasporangiaceae	Ornithinimicrobium				-
Bacteria	Actinobacteria	Actinobacteria	Micrococcales	Intrasporangiaceae	Ornithinimicrobium	Ambiguous_taxa			-
Bacteria	Actinobacteria	Actinobacteria	Micrococcales	Intrasporangiaceae	Ornithinimicrobium	Unculturedbacterium			-
Bacteria	Actinobacteria	Actinobacteria	Micrococcales	Intrasporangiaceae	Phycicoccus				-
Bacteria	Actinobacteria	Actinobacteria	Micrococcales	Intrasporangiaceae	Phycicoccus	Ambiguous_taxa			-
Bacteria	Actinobacteria	Actinobacteria	Micrococcales	Intrasporangiaceae	Phycicoccus	Unculturedbacterium			-
Bacteria	Actinobacteria	Actinobacteria	Micrococcales	Intrasporangiaceae	Terrabacter				-
Bacteria	Actinobacteria	Actinobacteria	Micrococcales	Intrasporangiaceae	Terrabacter	Ambiguous_taxa			-
Bacteria	Actinobacteria	Actinobacteria	Micrococcales	Intrasporangiaceae	Tetrasphaera				-
Bacteria	Actinobacteria	Actinobacteria	Micrococcales	Intrasporangiaceae	Tetrasphaera	Unculturedbacterium			-
Bacteria	Actinobacteria	Actinobacteria	Micrococcales	Microbacteriaceae					-
Bacteria	Actinobacteria	Actinobacteria	Micrococcales	Microbacteriaceae	Agrococcus				-
Bacteria	Actinobacteria	Actinobacteria	Micrococcales	Microbacteriaceae	Agrococcus	Ambiguous_taxa			-
Bacteria	Actinobacteria	Actinobacteria	Micrococcales	Microbacteriaceae	Agromyces				-
Bacteria	Actinobacteria	Actinobacteria	Micrococcales	Microbacteriaceae	Agromyces	Agromycesinsulae			-
Bacteria	Actinobacteria	Actinobacteria	Micrococcales	Microbacteriaceae	Agromyces	Ambiguous_taxa			-
Bacteria	Actinobacteria	Actinobacteria	Micrococcales	Microbacteriaceae	Ambiguous_taxa				-
Bacteria	Actinobacteria	Actinobacteria	Micrococcales	Microbacteriaceae	Ambiguous_taxa	Ambiguous_taxa			-
Bacteria	Actinobacteria	Actinobacteria	Micrococcales	Microbacteriaceae	Amnibacterium				-
Bacteria	Actinobacteria	Actinobacteria	Micrococcales	Microbacteriaceae	Amnibacterium	Ambiguous_taxa			-
Bacteria	Actinobacteria	Actinobacteria	Micrococcales	Microbacteriaceae	Clavibacter				-
Bacteria	Actinobacteria	Actinobacteria	Micrococcales	Microbacteriaceae	Clavibacter	Ambiguous_taxa			-
Bacteria	Actinobacteria	Actinobacteria	Micrococcales	Microbacteriaceae	Clavibacter	Metagenome			-
Bacteria	Actinobacteria	Actinobacteria	Micrococcales	Microbacteriaceae	Curtobacterium				-
Bacteria	Actinobacteria	Actinobacteria	Micrococcales	Microbacteriaceae	Curtobacterium	Ambiguous_taxa			-
Bacteria	Actinobacteria	Actinobacteria	Micrococcales	Microbacteriaceae	Frigoribacterium				-
Bacteria	Actinobacteria	Actinobacteria	Micrococcales	Microbacteriaceae	Frigoribacterium	Ambiguous_taxa			-
Bacteria	Actinobacteria	Actinobacteria	Micrococcales	Microbacteriaceae	Frondihabitans				-
Bacteria	Actinobacteria	Actinobacteria	Micrococcales	Microbacteriaceae	Frondihabitans	Ambiguous_taxa			-
Bacteria	Actinobacteria	Actinobacteria	Micrococcales	Microbacteriaceae	Galbitalea				-
Bacteria	Actinobacteria	Actinobacteria	Micrococcales	Microbacteriaceae	Galbitalea	Ambiguous_taxa			-
Bacteria	Actinobacteria	Actinobacteria	Micrococcales	Microbacteriaceae	Herbiconiux				-
Bacteria	Actinobacteria	Actinobacteria	Micrococcales	Microbacteriaceae	Herbiconiux	Ambiguous_taxa			-
Bacteria	Actinobacteria	Actinobacteria	Micrococcales	Microbacteriaceae	Herbiconiux	Herbiconiuxsp_NT5_01			-
Bacteria	Actinobacteria	Actinobacteria	Micrococcales	Microbacteriaceae	Klugiella				-
Bacteria	Actinobacteria	Actinobacteria	Micrococcales	Microbacteriaceae	Klugiella	Unculturedbacterium			-
Bacteria	Actinobacteria	Actinobacteria	Micrococcales	Microbacteriaceae	Leifsonia				-
Bacteria	Actinobacteria	Actinobacteria	Micrococcales	Microbacteriaceae	Leifsonia	Ambiguous_taxa			-
Bacteria	Actinobacteria	Actinobacteria	Micrococcales	Microbacteriaceae	Leifsonia	Leifsoniakafniensis			-
Bacteria	Actinobacteria	Actinobacteria	Micrococcales	Microbacteriaceae	Leifsonia	Leifsoniasp_D24			-
Bacteria	Actinobacteria	Actinobacteria	Micrococcales	Microbacteriaceae	Leucobacter				-
Bacteria	Actinobacteria	Actinobacteria	Micrococcales	Microbacteriaceae	Leucobacter	Ambiguous_taxa			-
Bacteria	Actinobacteria	Actinobacteria	Micrococcales	Microbacteriaceae	Leucobacter	Unculturedbacterium			-
Bacteria	Actinobacteria	Actinobacteria	Micrococcales	Microbacteriaceae	Lysinimonas				-
Bacteria	Actinobacteria	Actinobacteria	Micrococcales	Microbacteriaceae	Lysinimonas	Ambiguous_taxa			-
Bacteria	Actinobacteria	Actinobacteria	Micrococcales	Microbacteriaceae	Marisediminicola				-
Bacteria	Actinobacteria	Actinobacteria	Micrococcales	Microbacteriaceae	Marisediminicola	Ambiguous_taxa			-
Bacteria	Actinobacteria	Actinobacteria	Micrococcales	Microbacteriaceae	Microbacterium				-
Bacteria	Actinobacteria	Actinobacteria	Micrococcales	Microbacteriaceae	Microbacterium	Ambiguous_taxa			-
Bacteria	Actinobacteria	Actinobacteria	Micrococcales	Microbacteriaceae	Microbacterium	Microbacteriumsaperdae			-
Bacteria	Actinobacteria	Actinobacteria	Micrococcales	Microbacteriaceae	Microbacterium	Microbacteriumsp			-
Bacteria	Actinobacteria	Actinobacteria	Micrococcales	Microbacteriaceae	Microbacterium	Microbacteriumsp_1			-
Bacteria	Actinobacteria	Actinobacteria	Micrococcales	Microbacteriaceae	Microbacterium	Microbacteriumsp_TSWCW8			-
Bacteria	Actinobacteria	Actinobacteria	Micrococcales	Microbacteriaceae	Microbacterium	Unculturedbacterium			-
Bacteria	Actinobacteria	Actinobacteria	Micrococcales	Microbacteriaceae	Mycetocola				-
Bacteria	Actinobacteria	Actinobacteria	Micrococcales	Microbacteriaceae	Mycetocola	Ambiguous_taxa			-
Bacteria	Actinobacteria	Actinobacteria	Micrococcales	Microbacteriaceae	Parafrigoribacterium				-
Bacteria	Actinobacteria	Actinobacteria	Micrococcales	Microbacteriaceae	Parafrigoribacterium	Ambiguous_taxa			-
Bacteria	Actinobacteria	Actinobacteria	Micrococcales	Microbacteriaceae	Plantibacter				-
Bacteria	Actinobacteria	Actinobacteria	Micrococcales	Microbacteriaceae	Plantibacter	Ambiguous_taxa			-
Bacteria	Actinobacteria	Actinobacteria	Micrococcales	Microbacteriaceae	Pseudoclavibacter				-
Bacteria	Actinobacteria	Actinobacteria	Micrococcales	Microbacteriaceae	Pseudoclavibacter	Ambiguous_taxa			-
Bacteria	Actinobacteria	Actinobacteria	Micrococcales	Microbacteriaceae	Pseudoclavibacter	Unculturedbacterium			-
Bacteria	Actinobacteria	Actinobacteria	Micrococcales	Microbacteriaceae	Rathayibacter				-
Bacteria	Actinobacteria	Actinobacteria	Micrococcales	Microbacteriaceae	Rathayibacter	Ambiguous_taxa			-
Bacteria	Actinobacteria	Actinobacteria	Micrococcales	Microbacteriaceae	Rathayibacter	Rathayibacterfestucae			-
Bacteria	Actinobacteria	Actinobacteria	Micrococcales	Microbacteriaceae	Salinibacterium				-
Bacteria	Actinobacteria	Actinobacteria	Micrococcales	Microbacteriaceae	Salinibacterium	Ambiguous_taxa			-
Bacteria	Actinobacteria	Actinobacteria	Micrococcales	Microbacteriaceae	Subtercola				-
Bacteria	Actinobacteria	Actinobacteria	Micrococcales	Microbacteriaceae	Subtercola	Subtercolaboreus			-
Bacteria	Actinobacteria	Actinobacteria	Micrococcales	Microbacteriaceae	Uncultured		SubadultFemale	3.40584	0.0301746
Bacteria	Actinobacteria	Actinobacteria	Micrococcales	Microbacteriaceae	Uncultured	Ambiguous_taxa	SubadultFemale	3.38188	0.0301746
Bacteria	Actinobacteria	Actinobacteria	Micrococcales	Micrococcaceae					-
Bacteria	Actinobacteria	Actinobacteria	Micrococcales	Micrococcaceae	Ambiguous_taxa				-
Bacteria	Actinobacteria	Actinobacteria	Micrococcales	Micrococcaceae	Ambiguous_taxa	Ambiguous_taxa			-
Bacteria	Actinobacteria	Actinobacteria	Micrococcales	Micrococcaceae	Arthrobacter				-
Bacteria	Actinobacteria	Actinobacteria	Micrococcales	Micrococcaceae	Arthrobacter	Ambiguous_taxa			-
Bacteria	Actinobacteria	Actinobacteria	Micrococcales	Micrococcaceae	Arthrobacter	Arthrobactercitreus			-
Bacteria	Actinobacteria	Actinobacteria	Micrococcales	Micrococcaceae	Arthrobacter	Arthrobacterpascens			-
Bacteria	Actinobacteria	Actinobacteria	Micrococcales	Micrococcaceae	Arthrobacter	Arthrobactersp_F7			-
Bacteria	Actinobacteria	Actinobacteria	Micrococcales	Micrococcaceae	Arthrobacter	BacteriumASP25			-
Bacteria	Actinobacteria	Actinobacteria	Micrococcales	Micrococcaceae	Arthrobacter	Unculturedbacterium			-
Bacteria	Actinobacteria	Actinobacteria	Micrococcales	Micrococcaceae	Citricoccus				-
Bacteria	Actinobacteria	Actinobacteria	Micrococcales	Micrococcaceae	Citricoccus	Ambiguous_taxa			-
Bacteria	Actinobacteria	Actinobacteria	Micrococcales	Micrococcaceae	Glutamicibacter				-
Bacteria	Actinobacteria	Actinobacteria	Micrococcales	Micrococcaceae	Glutamicibacter	Ambiguous_taxa			-
Bacteria	Actinobacteria	Actinobacteria	Micrococcales	Micrococcaceae	Kocuria				-
Bacteria	Actinobacteria	Actinobacteria	Micrococcales	Micrococcaceae	Kocuria	Ambiguous_taxa			-
Bacteria	Actinobacteria	Actinobacteria	Micrococcales	Micrococcaceae	Kocuria	Kocuriapelophila			-
Bacteria	Actinobacteria	Actinobacteria	Micrococcales	Micrococcaceae	Kocuria	Unculturedactinobacterium			-
Bacteria	Actinobacteria	Actinobacteria	Micrococcales	Micrococcaceae	Micrococcus				-
Bacteria	Actinobacteria	Actinobacteria	Micrococcales	Micrococcaceae	Micrococcus	Micrococcusluteus			-
Bacteria	Actinobacteria	Actinobacteria	Micrococcales	Micrococcaceae	Micrococcus	Micrococcussp			-
Bacteria	Actinobacteria	Actinobacteria	Micrococcales	Micrococcaceae	Neomicrococcus				-
Bacteria	Actinobacteria	Actinobacteria	Micrococcales	Micrococcaceae	Neomicrococcus	Ambiguous_taxa			-
Bacteria	Actinobacteria	Actinobacteria	Micrococcales	Micrococcaceae	Nesterenkonia				-
Bacteria	Actinobacteria	Actinobacteria	Micrococcales	Micrococcaceae	Nesterenkonia	Ambiguous_taxa			-
Bacteria	Actinobacteria	Actinobacteria	Micrococcales	Micrococcaceae	Paenarthrobacter				-
Bacteria	Actinobacteria	Actinobacteria	Micrococcales	Micrococcaceae	Paenarthrobacter	Ambiguous_taxa			-
Bacteria	Actinobacteria	Actinobacteria	Micrococcales	Micrococcaceae	Paeniglutamicibacter				-
Bacteria	Actinobacteria	Actinobacteria	Micrococcales	Micrococcaceae	Paeniglutamicibacter	Bacteriumd8829			-
Bacteria	Actinobacteria	Actinobacteria	Micrococcales	Micrococcaceae	Pseudarthrobacter				-
Bacteria	Actinobacteria	Actinobacteria	Micrococcales	Micrococcaceae	Pseudarthrobacter	Ambiguous_taxa			-
Bacteria	Actinobacteria	Actinobacteria	Micrococcales	Micrococcaceae	Pseudarthrobacter	Arthrobactersp_THG_DN3_14			-
Bacteria	Actinobacteria	Actinobacteria	Micrococcales	Micrococcaceae	Pseudarthrobacter	Bacterium			-
Bacteria	Actinobacteria	Actinobacteria	Micrococcales	Micrococcaceae	Rothia				-
Bacteria	Actinobacteria	Actinobacteria	Micrococcales	Micrococcaceae	Rothia	Ambiguous_taxa			-
Bacteria	Actinobacteria	Actinobacteria	Micrococcales	Micrococcaceae	Rothia	Unculturedbacterium			-
Bacteria	Actinobacteria	Actinobacteria	Micrococcales	Micrococcaceae	Sinomonas				-
Bacteria	Actinobacteria	Actinobacteria	Micrococcales	Micrococcaceae	Sinomonas	Ambiguous_taxa			-
Bacteria	Actinobacteria	Actinobacteria	Micrococcales	Micrococcaceae	Sinomonas	Sinomonashalotolerans			-
Bacteria	Actinobacteria	Actinobacteria	Micrococcales	Micrococcaceae	Yaniella				-
Bacteria	Actinobacteria	Actinobacteria	Micrococcales	Micrococcaceae	Yaniella	Unculturedbacterium			-
Bacteria	Actinobacteria	Actinobacteria	Micrococcales	Promicromonosporaceae					-
Bacteria	Actinobacteria	Actinobacteria	Micrococcales	Promicromonosporaceae	Cellulosimicrobium				-
Bacteria	Actinobacteria	Actinobacteria	Micrococcales	Promicromonosporaceae	Cellulosimicrobium	Ambiguous_taxa			-
Bacteria	Actinobacteria	Actinobacteria	Micrococcales	Sanguibacteraceae					-
Bacteria	Actinobacteria	Actinobacteria	Micrococcales	Sanguibacteraceae	Sanguibacter				-
Bacteria	Actinobacteria	Actinobacteria	Micrococcales	Sanguibacteraceae	Sanguibacter	Ambiguous_taxa			-
Bacteria	Actinobacteria	Actinobacteria	Micrococcales	Uncultured					-
Bacteria	Actinobacteria	Actinobacteria	Micrococcales	Uncultured	Unculturedbacterium				-
Bacteria	Actinobacteria	Actinobacteria	Micrococcales	Uncultured	Unculturedbacterium	Unculturedbacterium			-
Bacteria	Actinobacteria	Actinobacteria	Micromonosporales						-
Bacteria	Actinobacteria	Actinobacteria	Micromonosporales	Micromonosporaceae					-
Bacteria	Actinobacteria	Actinobacteria	Micromonosporales	Micromonosporaceae	Actinoplanes				-
Bacteria	Actinobacteria	Actinobacteria	Micromonosporales	Micromonosporaceae	Actinoplanes	Ambiguous_taxa			-
Bacteria	Actinobacteria	Actinobacteria	Micromonosporales	Micromonosporaceae	Actinoplanes	Metagenome			-
Bacteria	Actinobacteria	Actinobacteria	Micromonosporales	Micromonosporaceae	Actinoplanes	Unculturedbacterium			-
Bacteria	Actinobacteria	Actinobacteria	Micromonosporales	Micromonosporaceae	Ambiguous_taxa				-
Bacteria	Actinobacteria	Actinobacteria	Micromonosporales	Micromonosporaceae	Ambiguous_taxa	Ambiguous_taxa			-
Bacteria	Actinobacteria	Actinobacteria	Micromonosporales	Micromonosporaceae	Asanoa				-
Bacteria	Actinobacteria	Actinobacteria	Micromonosporales	Micromonosporaceae	Asanoa	Metagenome			-
Bacteria	Actinobacteria	Actinobacteria	Micromonosporales	Micromonosporaceae	Asanoa	UnculturedVerrucosisporasp			-
Bacteria	Actinobacteria	Actinobacteria	Micromonosporales	Micromonosporaceae	Catenuloplanes				-
Bacteria	Actinobacteria	Actinobacteria	Micromonosporales	Micromonosporaceae	Catenuloplanes	Ambiguous_taxa			-
Bacteria	Actinobacteria	Actinobacteria	Micromonosporales	Micromonosporaceae	Dactylosporangium				-
Bacteria	Actinobacteria	Actinobacteria	Micromonosporales	Micromonosporaceae	Dactylosporangium	Unculturedbacterium			-
Bacteria	Actinobacteria	Actinobacteria	Micromonosporales	Micromonosporaceae	Luedemannella				-
Bacteria	Actinobacteria	Actinobacteria	Micromonosporales	Micromonosporaceae	Luedemannella	Ambiguous_taxa			-
Bacteria	Actinobacteria	Actinobacteria	Micromonosporales	Micromonosporaceae	Micromonospora				-
Bacteria	Actinobacteria	Actinobacteria	Micromonosporales	Micromonosporaceae	Micromonospora	Ambiguous_taxa			-
Bacteria	Actinobacteria	Actinobacteria	Micromonosporales	Micromonosporaceae	Micromonospora	Frankiasp_BMG5_6			-
Bacteria	Actinobacteria	Actinobacteria	Micromonosporales	Micromonosporaceae	Micromonospora	Juncuseffusus			-
Bacteria	Actinobacteria	Actinobacteria	Micromonosporales	Micromonosporaceae	Micromonospora	Micromonosporasp_OB40608			-
Bacteria	Actinobacteria	Actinobacteria	Micromonosporales	Micromonosporaceae	Micromonospora	Unculturedbacterium			-
Bacteria	Actinobacteria	Actinobacteria	Micromonosporales	Micromonosporaceae	Plantactinospora				-
Bacteria	Actinobacteria	Actinobacteria	Micromonosporales	Micromonosporaceae	Plantactinospora	Unculturedbacterium			-
Bacteria	Actinobacteria	Actinobacteria	Micromonosporales	Micromonosporaceae	Rugosimonospora				-
Bacteria	Actinobacteria	Actinobacteria	Micromonosporales	Micromonosporaceae	Rugosimonospora	Ambiguous_taxa			-
Bacteria	Actinobacteria	Actinobacteria	Micromonosporales	Micromonosporaceae	Salinispora				-
Bacteria	Actinobacteria	Actinobacteria	Micromonosporales	Micromonosporaceae	Salinispora	Ambiguous_taxa			-
Bacteria	Actinobacteria	Actinobacteria	Micromonosporales	Micromonosporaceae	Salinispora	Salinisporasp_13_3_44			-
Bacteria	Actinobacteria	Actinobacteria	Micromonosporales	Micromonosporaceae	Salinispora	Unculturedbacterium			-
Bacteria	Actinobacteria	Actinobacteria	Micromonosporales	Micromonosporaceae	Verrucosispora				-
Bacteria	Actinobacteria	Actinobacteria	Micromonosporales	Micromonosporaceae	Verrucosispora	Ambiguous_taxa			-
Bacteria	Actinobacteria	Actinobacteria	Micromonosporales	Micromonosporaceae	Virgisporangium				-
Bacteria	Actinobacteria	Actinobacteria	Micromonosporales	Micromonosporaceae	Virgisporangium	Unculturedbacterium			-
Bacteria	Actinobacteria	Actinobacteria	PeM15						-
Bacteria	Actinobacteria	Actinobacteria	PeM15	Unculturedbacterium					-
Bacteria	Actinobacteria	Actinobacteria	PeM15	Unculturedbacterium	Unculturedbacterium				-
Bacteria	Actinobacteria	Actinobacteria	PeM15	Unculturedbacterium	Unculturedbacterium	Unculturedbacterium			-
Bacteria	Actinobacteria	Actinobacteria	Propionibacteriales						-
Bacteria	Actinobacteria	Actinobacteria	Propionibacteriales	Nocardioidaceae					-
Bacteria	Actinobacteria	Actinobacteria	Propionibacteriales	Nocardioidaceae	Aeromicrobium				-
Bacteria	Actinobacteria	Actinobacteria	Propionibacteriales	Nocardioidaceae	Aeromicrobium	Ambiguous_taxa			-
Bacteria	Actinobacteria	Actinobacteria	Propionibacteriales	Nocardioidaceae	Aeromicrobium	Unculturedbacterium			-
Bacteria	Actinobacteria	Actinobacteria	Propionibacteriales	Nocardioidaceae	Kribbella				-
Bacteria	Actinobacteria	Actinobacteria	Propionibacteriales	Nocardioidaceae	Kribbella	Ambiguous_taxa			-
Bacteria	Actinobacteria	Actinobacteria	Propionibacteriales	Nocardioidaceae	Marmoricola				-
Bacteria	Actinobacteria	Actinobacteria	Propionibacteriales	Nocardioidaceae	Marmoricola	Ambiguous_taxa			-
Bacteria	Actinobacteria	Actinobacteria	Propionibacteriales	Nocardioidaceae	Marmoricola	Unculturedbacterium			-
Bacteria	Actinobacteria	Actinobacteria	Propionibacteriales	Nocardioidaceae	Mumia				-
Bacteria	Actinobacteria	Actinobacteria	Propionibacteriales	Nocardioidaceae	Mumia	Unculturedbacterium			-
Bacteria	Actinobacteria	Actinobacteria	Propionibacteriales	Nocardioidaceae	Nocardioides				-
Bacteria	Actinobacteria	Actinobacteria	Propionibacteriales	Nocardioidaceae	Nocardioides	Ambiguous_taxa			-
Bacteria	Actinobacteria	Actinobacteria	Propionibacteriales	Nocardioidaceae	Nocardioides	Nocardioidesjensenii			-
Bacteria	Actinobacteria	Actinobacteria	Propionibacteriales	Nocardioidaceae	Nocardioides	Unculturedbacterium			-
Bacteria	Actinobacteria	Actinobacteria	Propionibacteriales	Nocardioidaceae	Nocardioides	UnculturedNocardioidessp			-
Bacteria	Actinobacteria	Actinobacteria	Propionibacteriales	Nocardioidaceae	Uncultured				-
Bacteria	Actinobacteria	Actinobacteria	Propionibacteriales	Nocardioidaceae	Uncultured	Unculturedbacterium			-
Bacteria	Actinobacteria	Actinobacteria	Propionibacteriales	Propionibacteriaceae					-
Bacteria	Actinobacteria	Actinobacteria	Propionibacteriales	Propionibacteriaceae	Cutibacterium				-
Bacteria	Actinobacteria	Actinobacteria	Propionibacteriales	Propionibacteriaceae	Cutibacterium	Ambiguous_taxa			-
Bacteria	Actinobacteria	Actinobacteria	Propionibacteriales	Propionibacteriaceae	Friedmanniella				-
Bacteria	Actinobacteria	Actinobacteria	Propionibacteriales	Propionibacteriaceae	Friedmanniella	Ambiguous_taxa			-
Bacteria	Actinobacteria	Actinobacteria	Propionibacteriales	Propionibacteriaceae	Friedmanniella	Unculturedbacterium			-
Bacteria	Actinobacteria	Actinobacteria	Propionibacteriales	Propionibacteriaceae	Luteococcus				-
Bacteria	Actinobacteria	Actinobacteria	Propionibacteriales	Propionibacteriaceae	Luteococcus	Unculturedbacterium			-
Bacteria	Actinobacteria	Actinobacteria	Propionibacteriales	Propionibacteriaceae	Marinilutecoccus				-
Bacteria	Actinobacteria	Actinobacteria	Propionibacteriales	Propionibacteriaceae	Marinilutecoccus	Ponticoccussp			-
Bacteria	Actinobacteria	Actinobacteria	Propionibacteriales	Propionibacteriaceae	Metagenome				-
Bacteria	Actinobacteria	Actinobacteria	Propionibacteriales	Propionibacteriaceae	Metagenome	Metagenome			-
Bacteria	Actinobacteria	Actinobacteria	Propionibacteriales	Propionibacteriaceae	Microlunatus				-
Bacteria	Actinobacteria	Actinobacteria	Propionibacteriales	Propionibacteriaceae	Microlunatus	Ambiguous_taxa			-
Bacteria	Actinobacteria	Actinobacteria	Propionibacteriales	Propionibacteriaceae	Microlunatus	Unculturedbacterium			-
Bacteria	Actinobacteria	Actinobacteria	Propionibacteriales	Propionibacteriaceae	Propioniciclava				-
Bacteria	Actinobacteria	Actinobacteria	Propionibacteriales	Propionibacteriaceae	Propioniciclava	Unculturedbacterium			-
Bacteria	Actinobacteria	Actinobacteria	Propionibacteriales	Propionibacteriaceae	Propioniferax				-
Bacteria	Actinobacteria	Actinobacteria	Propionibacteriales	Propionibacteriaceae	Propioniferax	Ambiguous_taxa			-
Bacteria	Actinobacteria	Actinobacteria	Propionibacteriales	Propionibacteriaceae	Raineyella				-
Bacteria	Actinobacteria	Actinobacteria	Propionibacteriales	Propionibacteriaceae	Raineyella	Unculturedbacterium			-
Bacteria	Actinobacteria	Actinobacteria	Propionibacteriales	Propionibacteriaceae	Tessaracoccus				-
Bacteria	Actinobacteria	Actinobacteria	Propionibacteriales	Propionibacteriaceae	Tessaracoccus	Ambiguous_taxa			-
Bacteria	Actinobacteria	Actinobacteria	Propionibacteriales	Propionibacteriaceae	Tessaracoccus	Tessaracoccusmassiliensis			-
Bacteria	Actinobacteria	Actinobacteria	Pseudonocardiales						-
Bacteria	Actinobacteria	Actinobacteria	Pseudonocardiales	Pseudonocardiaceae					-
Bacteria	Actinobacteria	Actinobacteria	Pseudonocardiales	Pseudonocardiaceae	Actinomycetospora				-
Bacteria	Actinobacteria	Actinobacteria	Pseudonocardiales	Pseudonocardiaceae	Actinomycetospora	Actinomycetosporasp_CAP335			-
Bacteria	Actinobacteria	Actinobacteria	Pseudonocardiales	Pseudonocardiaceae	Actinomycetospora	Ambiguous_taxa			-
Bacteria	Actinobacteria	Actinobacteria	Pseudonocardiales	Pseudonocardiaceae	Pseudonocardia				-
Bacteria	Actinobacteria	Actinobacteria	Pseudonocardiales	Pseudonocardiaceae	Pseudonocardia	ActinobacteriumYNPRH1P_1			-
Bacteria	Actinobacteria	Actinobacteria	Pseudonocardiales	Pseudonocardiaceae	Pseudonocardia	Ambiguous_taxa			-
Bacteria	Actinobacteria	Actinobacteria	Pseudonocardiales	Pseudonocardiaceae	Pseudonocardia	Unculturedbacterium			-
Bacteria	Actinobacteria	Actinobacteria	Pseudonocardiales	Pseudonocardiaceae	Pseudonocardia	UnculturedPseudonocardiasp			-
Bacteria	Actinobacteria	Actinobacteria	Pseudonocardiales	Pseudonocardiaceae	Saccharomonospora				-
Bacteria	Actinobacteria	Actinobacteria	Pseudonocardiales	Pseudonocardiaceae	Saccharomonospora	Ambiguous_taxa			-
Bacteria	Actinobacteria	Actinobacteria	Pseudonocardiales	Pseudonocardiaceae	Saccharopolyspora				-
Bacteria	Actinobacteria	Actinobacteria	Pseudonocardiales	Pseudonocardiaceae	Saccharopolyspora	Ambiguous_taxa			-
Bacteria	Actinobacteria	Actinobacteria	Streptomycetales						-
Bacteria	Actinobacteria	Actinobacteria	Streptomycetales	Streptomycetaceae					-
Bacteria	Actinobacteria	Actinobacteria	Streptomycetales	Streptomycetaceae	Kitasatospora				-
Bacteria	Actinobacteria	Actinobacteria	Streptomycetales	Streptomycetaceae	Kitasatospora	Ambiguous_taxa			-
Bacteria	Actinobacteria	Actinobacteria	Streptomycetales	Streptomycetaceae	Streptomyces				-
Bacteria	Actinobacteria	Actinobacteria	Streptomycetales	Streptomycetaceae	Streptomyces	Ambiguous_taxa			-
Bacteria	Actinobacteria	Actinobacteria	Streptomycetales	Streptomycetaceae	Streptomyces	Streptomycessp			-
Bacteria	Actinobacteria	Actinobacteria	Streptomycetales	Streptomycetaceae	Streptomyces	Streptomycessp_112108			-
Bacteria	Actinobacteria	Actinobacteria	Streptomycetales	Streptomycetaceae	Streptomyces	Streptomycessp_CS5_AC14			-
Bacteria	Actinobacteria	Actinobacteria	Streptomycetales	Streptomycetaceae	Streptomyces	Streptomycessp_DA01013			-
Bacteria	Actinobacteria	Actinobacteria	Streptomycetales	Streptomycetaceae	Streptomyces	Streptomycessp_WZ1_7219			-
Bacteria	Actinobacteria	Actinobacteria	Streptomycetales	Streptomycetaceae	Streptomyces	Unculturedbacterium			-
Bacteria	Actinobacteria	Actinobacteria	Streptomycetales	Streptomycetaceae	Streptomyces	Unculturedcompostbacterium			-
Bacteria	Actinobacteria	Actinobacteria	Streptosporangiales						-
Bacteria	Actinobacteria	Actinobacteria	Streptosporangiales	Streptosporangiaceae					-
Bacteria	Actinobacteria	Actinobacteria	Streptosporangiales	Streptosporangiaceae	Ambiguous_taxa				-
Bacteria	Actinobacteria	Actinobacteria	Streptosporangiales	Streptosporangiaceae	Ambiguous_taxa	Ambiguous_taxa			-
Bacteria	Actinobacteria	Actinobacteria	Streptosporangiales	Streptosporangiaceae	Microbispora				-
Bacteria	Actinobacteria	Actinobacteria	Streptosporangiales	Streptosporangiaceae	Microbispora	Ambiguous_taxa			-
Bacteria	Actinobacteria	Actinobacteria	Streptosporangiales	Streptosporangiaceae	Microbispora	Microbisporaamethystogenes			-
Bacteria	Actinobacteria	Actinobacteria	Streptosporangiales	Streptosporangiaceae	Nonomuraea				-
Bacteria	Actinobacteria	Actinobacteria	Streptosporangiales	Streptosporangiaceae	Nonomuraea	Ambiguous_taxa			-
Bacteria	Actinobacteria	Actinobacteria	Streptosporangiales	Streptosporangiaceae	Nonomuraea	Nonomuraeaharbinensis			-
Bacteria	Actinobacteria	Actinobacteria	Streptosporangiales	Streptosporangiaceae	Planotetraspora				-
Bacteria	Actinobacteria	Actinobacteria	Streptosporangiales	Streptosporangiaceae	Planotetraspora	Ambiguous_taxa			-
Bacteria	Actinobacteria	Actinobacteria	Streptosporangiales	Streptosporangiaceae	Sphaerisporangium				-
Bacteria	Actinobacteria	Actinobacteria	Streptosporangiales	Streptosporangiaceae	Sphaerisporangium	Ambiguous_taxa			-
Bacteria	Actinobacteria	Actinobacteria	Streptosporangiales	Streptosporangiaceae	Streptosporangium				-
Bacteria	Actinobacteria	Actinobacteria	Streptosporangiales	Streptosporangiaceae	Streptosporangium	Metagenome			-
Bacteria	Actinobacteria	Actinobacteria	Streptosporangiales	Streptosporangiaceae	Thermopolyspora				-
Bacteria	Actinobacteria	Actinobacteria	Streptosporangiales	Streptosporangiaceae	Thermopolyspora	Ambiguous_taxa			-
Bacteria	Actinobacteria	Actinobacteria	Streptosporangiales	Thermomonosporaceae					-
Bacteria	Actinobacteria	Actinobacteria	Streptosporangiales	Thermomonosporaceae	Actinoallomurus				-
Bacteria	Actinobacteria	Actinobacteria	Streptosporangiales	Thermomonosporaceae	Actinoallomurus	Actinomadurasp_EHA_2			-
Bacteria	Actinobacteria	Actinobacteria	Streptosporangiales	Thermomonosporaceae	Actinoallomurus	Ambiguous_taxa			-
Bacteria	Actinobacteria	Actinobacteria	Streptosporangiales	Thermomonosporaceae	Actinocorallia				-
Bacteria	Actinobacteria	Actinobacteria	Streptosporangiales	Thermomonosporaceae	Actinocorallia	Ambiguous_taxa			-
Bacteria	Actinobacteria	Actinobacteria	Streptosporangiales	Thermomonosporaceae	Actinomadura				-
Bacteria	Actinobacteria	Actinobacteria	Streptosporangiales	Thermomonosporaceae	Actinomadura	Ambiguous_taxa			-
Bacteria	Actinobacteria	Actinobacteria	Streptosporangiales	Thermomonosporaceae	Actinomadura	ThermomonosporaceaebacteriumACT_0131			-
Bacteria	Actinobacteria	Actinobacteria	Streptosporangiales	Thermomonosporaceae	Actinomadura	Unculturedcompostbacterium			-
Bacteria	Actinobacteria	Actinobacteria	Streptosporangiales	Thermomonosporaceae	Thermobispora				-
Bacteria	Actinobacteria	Actinobacteria	Streptosporangiales	Thermomonosporaceae	Thermobispora	Ambiguous_taxa			-
Bacteria	Actinobacteria	Actinobacteria	Streptosporangiales	Thermomonosporaceae	Thermobispora	Unculturedcompostbacterium			-
Bacteria	Actinobacteria	Actinobacteria	Streptosporangiales	Thermomonosporaceae	Thermomonospora				-
Bacteria	Actinobacteria	Actinobacteria	Streptosporangiales	Thermomonosporaceae	Thermomonospora	Ambiguous_taxa			-
Bacteria	Actinobacteria	Coriobacteriia							-
Bacteria	Actinobacteria	Coriobacteriia	Coriobacteriales						-
Bacteria	Actinobacteria	Coriobacteriia	Coriobacteriales	Atopobiaceae					-
Bacteria	Actinobacteria	Coriobacteriia	Coriobacteriales	Atopobiaceae	Olsenella				-
Bacteria	Actinobacteria	Coriobacteriia	Coriobacteriales	Atopobiaceae	Olsenella	Ambiguous_taxa			-
Bacteria	Actinobacteria	Coriobacteriia	Coriobacteriales	Atopobiaceae	Olsenella	Unculturedbacterium			-
Bacteria	Actinobacteria	Coriobacteriia	Coriobacteriales	Coriobacteriaceae					-
Bacteria	Actinobacteria	Coriobacteriia	Coriobacteriales	Coriobacteriaceae	Collinsella				-
Bacteria	Actinobacteria	Coriobacteriia	Coriobacteriales	Coriobacteriaceae	Collinsella	Unculturedbacterium			-
Bacteria	Actinobacteria	Coriobacteriia	Coriobacteriales	CoriobacterialesIncertaeSedis					-
Bacteria	Actinobacteria	Coriobacteriia	Coriobacteriales	CoriobacterialesIncertaeSedis	Phoenicibacter				-
Bacteria	Actinobacteria	Coriobacteriia	Coriobacteriales	CoriobacterialesIncertaeSedis	Phoenicibacter	Unculturedbacterium			-
Bacteria	Actinobacteria	Coriobacteriia	Coriobacteriales	CoriobacterialesIncertaeSedis	Uncultured				-
Bacteria	Actinobacteria	Coriobacteriia	Coriobacteriales	CoriobacterialesIncertaeSedis	Uncultured	Ambiguous_taxa			-
Bacteria	Actinobacteria	Coriobacteriia	Coriobacteriales	CoriobacterialesIncertaeSedis	Uncultured	Unculturedbacterium			-
Bacteria	Actinobacteria	Coriobacteriia	Coriobacteriales	Eggerthellaceae					-
Bacteria	Actinobacteria	Coriobacteriia	Coriobacteriales	Eggerthellaceae	Asaccharobacter				-
Bacteria	Actinobacteria	Coriobacteriia	Coriobacteriales	Eggerthellaceae	Asaccharobacter	Unculturedbacterium			-
Bacteria	Actinobacteria	Coriobacteriia	Coriobacteriales	Eggerthellaceae	DNF00809				-
Bacteria	Actinobacteria	Coriobacteriia	Coriobacteriales	Eggerthellaceae	DNF00809	Unculturedbacterium			-
Bacteria	Actinobacteria	Coriobacteriia	Coriobacteriales	Eggerthellaceae	Eggerthella				-
Bacteria	Actinobacteria	Coriobacteriia	Coriobacteriales	Eggerthellaceae	Eggerthella	Ambiguous_taxa			-
Bacteria	Actinobacteria	Coriobacteriia	Coriobacteriales	Eggerthellaceae	Enterorhabdus				-
Bacteria	Actinobacteria	Coriobacteriia	Coriobacteriales	Eggerthellaceae	Enterorhabdus	Unculturedbacterium			-
Bacteria	Actinobacteria	Coriobacteriia	Coriobacteriales	Eggerthellaceae	Uncultured				-
Bacteria	Actinobacteria	Coriobacteriia	Coriobacteriales	Eggerthellaceae	Uncultured	Unculturedbacterium			-
Bacteria	Actinobacteria	Coriobacteriia	Coriobacteriales	Uncultured					-
Bacteria	Actinobacteria	Coriobacteriia	Coriobacteriales	Uncultured	Unculturedbacterium				-
Bacteria	Actinobacteria	Coriobacteriia	Coriobacteriales	Uncultured	Unculturedbacterium	Unculturedbacterium			-
Bacteria	Actinobacteria	Coriobacteriia	Coriobacteriales	Unculturedbacterium					-
Bacteria	Actinobacteria	Coriobacteriia	Coriobacteriales	Unculturedbacterium	Unculturedbacterium				-
Bacteria	Actinobacteria	Coriobacteriia	Coriobacteriales	Unculturedbacterium	Unculturedbacterium	Unculturedbacterium			-
Bacteria	Actinobacteria	MB_A2_108							-
Bacteria	Actinobacteria	MB_A2_108	Ambiguous_taxa						-
Bacteria	Actinobacteria	MB_A2_108	Ambiguous_taxa	Ambiguous_taxa					-
Bacteria	Actinobacteria	MB_A2_108	Ambiguous_taxa	Ambiguous_taxa	Ambiguous_taxa				-
Bacteria	Actinobacteria	MB_A2_108	Ambiguous_taxa	Ambiguous_taxa	Ambiguous_taxa	Ambiguous_taxa			-
Bacteria	Actinobacteria	Rubrobacteria							-
Bacteria	Actinobacteria	Rubrobacteria	Rubrobacterales						-
Bacteria	Actinobacteria	Rubrobacteria	Rubrobacterales	Rubrobacteriaceae					-
Bacteria	Actinobacteria	Rubrobacteria	Rubrobacterales	Rubrobacteriaceae	Rubrobacter				-
Bacteria	Actinobacteria	Rubrobacteria	Rubrobacterales	Rubrobacteriaceae	Rubrobacter	Ambiguous_taxa			-
Bacteria	Actinobacteria	Rubrobacteria	Rubrobacterales	Rubrobacteriaceae	Rubrobacter	Unculturedactinobacterium			-
Bacteria	Actinobacteria	Rubrobacteria	Rubrobacterales	Rubrobacteriaceae	Rubrobacter	Unculturedbacterium			-
Bacteria	Actinobacteria	Thermoleophilia							-
Bacteria	Actinobacteria	Thermoleophilia	Gaiellales						-
Bacteria	Actinobacteria	Thermoleophilia	Gaiellales	Ambiguous_taxa					-
Bacteria	Actinobacteria	Thermoleophilia	Gaiellales	Ambiguous_taxa	Unculturedbacterium				-
Bacteria	Actinobacteria	Thermoleophilia	Gaiellales	Ambiguous_taxa	Unculturedbacterium	Unculturedbacterium			-
Bacteria	Actinobacteria	Thermoleophilia	Gaiellales	Gaiellaceae					-
Bacteria	Actinobacteria	Thermoleophilia	Gaiellales	Gaiellaceae	Gaiella				-
Bacteria	Actinobacteria	Thermoleophilia	Gaiellales	Gaiellaceae	Gaiella	Ambiguous_taxa			-
Bacteria	Actinobacteria	Thermoleophilia	Gaiellales	Gaiellaceae	Gaiella	Unculturedbacterium			-
Bacteria	Actinobacteria	Thermoleophilia	Gaiellales	Uncultured					-
Bacteria	Actinobacteria	Thermoleophilia	Gaiellales	Uncultured	Ambiguous_taxa				-
Bacteria	Actinobacteria	Thermoleophilia	Gaiellales	Uncultured	Ambiguous_taxa	Ambiguous_taxa			-
Bacteria	Actinobacteria	Thermoleophilia	Gaiellales	Uncultured	Unculturedbacterium				-
Bacteria	Actinobacteria	Thermoleophilia	Gaiellales	Uncultured	Unculturedbacterium	Unculturedbacterium			-
Bacteria	Actinobacteria	Thermoleophilia	Solirubrobacterales						-
Bacteria	Actinobacteria	Thermoleophilia	Solirubrobacterales	67_14					-
Bacteria	Actinobacteria	Thermoleophilia	Solirubrobacterales	67_14	Ambiguous_taxa				-
Bacteria	Actinobacteria	Thermoleophilia	Solirubrobacterales	67_14	Ambiguous_taxa	Ambiguous_taxa			-
Bacteria	Actinobacteria	Thermoleophilia	Solirubrobacterales	67_14	Unculturedbacterium				-
Bacteria	Actinobacteria	Thermoleophilia	Solirubrobacterales	67_14	Unculturedbacterium	Unculturedbacterium			-
Bacteria	Actinobacteria	Thermoleophilia	Solirubrobacterales	Solirubrobacteraceae					-
Bacteria	Actinobacteria	Thermoleophilia	Solirubrobacterales	Solirubrobacteraceae	Conexibacter				-
Bacteria	Actinobacteria	Thermoleophilia	Solirubrobacterales	Solirubrobacteraceae	Conexibacter	Unculturedbacterium			-
Bacteria	Actinobacteria	Thermoleophilia	Solirubrobacterales	Solirubrobacteraceae	Solirubrobacter				-
Bacteria	Actinobacteria	Thermoleophilia	Solirubrobacterales	Solirubrobacteraceae	Solirubrobacter	Ambiguous_taxa			-
Bacteria	Actinobacteria	Thermoleophilia	Solirubrobacterales	Solirubrobacteraceae	Solirubrobacter	Unculturedbacterium			-
Bacteria	Actinobacteria	Thermoleophilia	Uncultured						-
Bacteria	Actinobacteria	Thermoleophilia	Uncultured	Unculturedbacterium					-
Bacteria	Actinobacteria	Thermoleophilia	Uncultured	Unculturedbacterium	Unculturedbacterium				-
Bacteria	Actinobacteria	Thermoleophilia	Uncultured	Unculturedbacterium	Unculturedbacterium	Unculturedbacterium			-
Bacteria	Ambiguous_taxa								-
Bacteria	Ambiguous_taxa	Ambiguous_taxa							-
Bacteria	Ambiguous_taxa	Ambiguous_taxa	Ambiguous_taxa						-
Bacteria	Ambiguous_taxa	Ambiguous_taxa	Ambiguous_taxa	Ambiguous_taxa					-
Bacteria	Ambiguous_taxa	Ambiguous_taxa	Ambiguous_taxa	Ambiguous_taxa	Ambiguous_taxa				-
Bacteria	Ambiguous_taxa	Ambiguous_taxa	Ambiguous_taxa	Ambiguous_taxa	Ambiguous_taxa	Ambiguous_taxa			-
Bacteria	Ambiguous_taxa	Ambiguous_taxa	Ambiguous_taxa	Ambiguous_taxa	Arachisduranensis				-
Bacteria	Ambiguous_taxa	Ambiguous_taxa	Ambiguous_taxa	Ambiguous_taxa	Arachisduranensis	Arachisduranensis			-
Bacteria	Aquificae								-
Bacteria	Aquificae	Desulfurobacteriia							-
Bacteria	Aquificae	Desulfurobacteriia	Desulfurobacteriales						-
Bacteria	Aquificae	Desulfurobacteriia	Desulfurobacteriales	Desulfurobacteriaceae					-
Bacteria	Aquificae	Desulfurobacteriia	Desulfurobacteriales	Desulfurobacteriaceae	Thermovibrio				-
Bacteria	Aquificae	Desulfurobacteriia	Desulfurobacteriales	Desulfurobacteriaceae	Thermovibrio	Ambiguous_taxa			-
Bacteria	Bacteroidetes								-
Bacteria	Bacteroidetes	Bacteroidia							-
Bacteria	Bacteroidetes	Bacteroidia	Bacteroidales						-
Bacteria	Bacteroidetes	Bacteroidia	Bacteroidales	Bacteroidaceae					-
Bacteria	Bacteroidetes	Bacteroidia	Bacteroidales	Bacteroidaceae	Bacteroides				-
Bacteria	Bacteroidetes	Bacteroidia	Bacteroidales	Bacteroidaceae	Bacteroides	Ambiguous_taxa			-
Bacteria	Bacteroidetes	Bacteroidia	Bacteroidales	Bacteroidaceae	Bacteroides	BacteroidesacidifaciensJCM10556			-
Bacteria	Bacteroidetes	Bacteroidia	Bacteroidales	Bacteroidaceae	Bacteroides	BacteroidesmassiliensisB84634_Timone84634_DSM17679_JCM13223			-
Bacteria	Bacteroidetes	Bacteroidia	Bacteroidales	Bacteroidaceae	Bacteroides	BacteroidesovatusV975			-
Bacteria	Bacteroidetes	Bacteroidia	Bacteroidales	Bacteroidaceae	Bacteroides	Bacteroidessp_3_2_5			-
Bacteria	Bacteroidetes	Bacteroidia	Bacteroidales	Bacteroidaceae	Bacteroides	Bacteroidesthetaiotaomicron			-
Bacteria	Bacteroidetes	Bacteroidia	Bacteroidales	Bacteroidaceae	Bacteroides	Bacteroidestimonensis			-
Bacteria	Bacteroidetes	Bacteroidia	Bacteroidales	Bacteroidaceae	Bacteroides	BacteroidesuniformisCL03T12C37			-
Bacteria	Bacteroidetes	Bacteroidia	Bacteroidales	Bacteroidaceae	Bacteroides	BacteroidesvulgatusPC510			-
Bacteria	Bacteroidetes	Bacteroidia	Bacteroidales	Bacteroidaceae	Bacteroides	Gutmetagenome			-
Bacteria	Bacteroidetes	Bacteroidia	Bacteroidales	Bacteroidaceae	Bacteroides	Unculturedbacterium			-
Bacteria	Bacteroidetes	Bacteroidia	Bacteroidales	Bacteroidaceae	Bacteroides	Unculturedorganism			-
Bacteria	Bacteroidetes	Bacteroidia	Bacteroidales	BacteroidalesBS11gutgroup					-
Bacteria	Bacteroidetes	Bacteroidia	Bacteroidales	BacteroidalesBS11gutgroup	Unculturedbacterium				-
Bacteria	Bacteroidetes	Bacteroidia	Bacteroidales	BacteroidalesBS11gutgroup	Unculturedbacterium	Unculturedbacterium			-
Bacteria	Bacteroidetes	Bacteroidia	Bacteroidales	BacteroidalesRF16group			JuvenileFemale	2.9974	0.0396329
Bacteria	Bacteroidetes	Bacteroidia	Bacteroidales	BacteroidalesRF16group	Unculturedbacterium		JuvenileFemale	2.9974	0.0396329
Bacteria	Bacteroidetes	Bacteroidia	Bacteroidales	BacteroidalesRF16group	Unculturedbacterium	Unculturedbacterium	JuvenileFemale	2.9974	0.0396329
Bacteria	Bacteroidetes	Bacteroidia	Bacteroidales	BacteroidalesRF16group	Unculturedrumenbacterium				-
Bacteria	Bacteroidetes	Bacteroidia	Bacteroidales	BacteroidalesRF16group	Unculturedrumenbacterium	Unculturedrumenbacterium			-
Bacteria	Bacteroidetes	Bacteroidia	Bacteroidales	BacteroidalesUCG_001					-
Bacteria	Bacteroidetes	Bacteroidia	Bacteroidales	BacteroidalesUCG_001	Unculturedbacterium				-
Bacteria	Bacteroidetes	Bacteroidia	Bacteroidales	BacteroidalesUCG_001	Unculturedbacterium	Unculturedbacterium			-
Bacteria	Bacteroidetes	Bacteroidia	Bacteroidales	BacteroidalesUCG_001	Unculturedrumenbacterium				-
Bacteria	Bacteroidetes	Bacteroidia	Bacteroidales	BacteroidalesUCG_001	Unculturedrumenbacterium	Unculturedrumenbacterium			-
Bacteria	Bacteroidetes	Bacteroidia	Bacteroidales	BacteroidetesBD2_2			AdultFemale	4.51995	0.049558
Bacteria	Bacteroidetes	Bacteroidia	Bacteroidales	BacteroidetesBD2_2	Unculturedbacterium		AdultFemale	4.51995	0.049558
Bacteria	Bacteroidetes	Bacteroidia	Bacteroidales	BacteroidetesBD2_2	Unculturedbacterium	Unculturedbacterium	AdultFemale	4.51995	0.049558
Bacteria	Bacteroidetes	Bacteroidia	Bacteroidales	BacteroidetesBD2_2	Unculturedrumenbacterium				-
Bacteria	Bacteroidetes	Bacteroidia	Bacteroidales	BacteroidetesBD2_2	Unculturedrumenbacterium	Unculturedrumenbacterium			-
Bacteria	Bacteroidetes	Bacteroidia	Bacteroidales	CAP_aah99b04					-
Bacteria	Bacteroidetes	Bacteroidia	Bacteroidales	CAP_aah99b04	Unculturedbacterium				-
Bacteria	Bacteroidetes	Bacteroidia	Bacteroidales	CAP_aah99b04	Unculturedbacterium	Unculturedbacterium			-
Bacteria	Bacteroidetes	Bacteroidia	Bacteroidales	COBP4_1termitegroup					-
Bacteria	Bacteroidetes	Bacteroidia	Bacteroidales	COBP4_1termitegroup	Ambiguous_taxa				-
Bacteria	Bacteroidetes	Bacteroidia	Bacteroidales	COBP4_1termitegroup	Ambiguous_taxa	Ambiguous_taxa			-
Bacteria	Bacteroidetes	Bacteroidia	Bacteroidales	F082					-
Bacteria	Bacteroidetes	Bacteroidia	Bacteroidales	F082	Ambiguous_taxa				-
Bacteria	Bacteroidetes	Bacteroidia	Bacteroidales	F082	Ambiguous_taxa	Ambiguous_taxa			-
Bacteria	Bacteroidetes	Bacteroidia	Bacteroidales	F082	Unculturedbacterium				-
Bacteria	Bacteroidetes	Bacteroidia	Bacteroidales	F082	Unculturedbacterium	Unculturedbacterium			-
Bacteria	Bacteroidetes	Bacteroidia	Bacteroidales	F082	Unculturedrumenbacterium				-
Bacteria	Bacteroidetes	Bacteroidia	Bacteroidales	F082	Unculturedrumenbacterium	Unculturedrumenbacterium			-
Bacteria	Bacteroidetes	Bacteroidia	Bacteroidales	Marinifilaceae					-
Bacteria	Bacteroidetes	Bacteroidia	Bacteroidales	Marinifilaceae	Butyricimonas				-
Bacteria	Bacteroidetes	Bacteroidia	Bacteroidales	Marinifilaceae	Butyricimonas	Unculturedorganism			-
Bacteria	Bacteroidetes	Bacteroidia	Bacteroidales	Marinifilaceae	Odoribacter				-
Bacteria	Bacteroidetes	Bacteroidia	Bacteroidales	Marinifilaceae	Odoribacter	Gutmetagenome			-
Bacteria	Bacteroidetes	Bacteroidia	Bacteroidales	Marinilabiliaceae					-
Bacteria	Bacteroidetes	Bacteroidia	Bacteroidales	Marinilabiliaceae	Uncultured				-
Bacteria	Bacteroidetes	Bacteroidia	Bacteroidales	Marinilabiliaceae	Uncultured	Ambiguous_taxa			-
Bacteria	Bacteroidetes	Bacteroidia	Bacteroidales	Muribaculaceae					-
Bacteria	Bacteroidetes	Bacteroidia	Bacteroidales	Muribaculaceae	Ambiguous_taxa				-
Bacteria	Bacteroidetes	Bacteroidia	Bacteroidales	Muribaculaceae	Ambiguous_taxa	Ambiguous_taxa			-
Bacteria	Bacteroidetes	Bacteroidia	Bacteroidales	Muribaculaceae	Muribaculum				-
Bacteria	Bacteroidetes	Bacteroidia	Bacteroidales	Muribaculaceae	Muribaculum	Unculturedbacterium			-
Bacteria	Bacteroidetes	Bacteroidia	Bacteroidales	Muribaculaceae	Unculturedbacterium				-
Bacteria	Bacteroidetes	Bacteroidia	Bacteroidales	Muribaculaceae	Unculturedbacterium	Unculturedbacterium			-
Bacteria	Bacteroidetes	Bacteroidia	Bacteroidales	Muribaculaceae	Unculturedrumenbacterium				-
Bacteria	Bacteroidetes	Bacteroidia	Bacteroidales	Muribaculaceae	Unculturedrumenbacterium	Unculturedrumenbacterium			-
Bacteria	Bacteroidetes	Bacteroidia	Bacteroidales	P_251_o5					-
Bacteria	Bacteroidetes	Bacteroidia	Bacteroidales	P_251_o5	Unculturedbacterium				-
Bacteria	Bacteroidetes	Bacteroidia	Bacteroidales	P_251_o5	Unculturedbacterium	Unculturedbacterium			-
Bacteria	Bacteroidetes	Bacteroidia	Bacteroidales	P_251_o5	Unculturedrumenbacterium				-
Bacteria	Bacteroidetes	Bacteroidia	Bacteroidales	P_251_o5	Unculturedrumenbacterium	Unculturedrumenbacterium			-
Bacteria	Bacteroidetes	Bacteroidia	Bacteroidales	Porphyromonadaceae					-
Bacteria	Bacteroidetes	Bacteroidia	Bacteroidales	Porphyromonadaceae	Porphyromonas				-
Bacteria	Bacteroidetes	Bacteroidia	Bacteroidales	Porphyromonadaceae	Porphyromonas	Unculturedbacterium			-
Bacteria	Bacteroidetes	Bacteroidia	Bacteroidales	Prevotellaceae			SubadultFemale	4.07456	0.00135795
Bacteria	Bacteroidetes	Bacteroidia	Bacteroidales	Prevotellaceae	Alloprevotella				-
Bacteria	Bacteroidetes	Bacteroidia	Bacteroidales	Prevotellaceae	Alloprevotella	Unculturedbacterium			-
Bacteria	Bacteroidetes	Bacteroidia	Bacteroidales	Prevotellaceae	Prevotella1				-
Bacteria	Bacteroidetes	Bacteroidia	Bacteroidales	Prevotellaceae	Prevotella1	Ambiguous_taxa			-
Bacteria	Bacteroidetes	Bacteroidia	Bacteroidales	Prevotellaceae	Prevotella1	Unculturedbacterium			-
Bacteria	Bacteroidetes	Bacteroidia	Bacteroidales	Prevotellaceae	Prevotella1	Unculturedrumenbacterium			-
Bacteria	Bacteroidetes	Bacteroidia	Bacteroidales	Prevotellaceae	Prevotella7				-
Bacteria	Bacteroidetes	Bacteroidia	Bacteroidales	Prevotellaceae	Prevotella7	Massiliprevotellamassiliensis			-
Bacteria	Bacteroidetes	Bacteroidia	Bacteroidales	Prevotellaceae	Prevotella7	Unculturedbacterium			-
Bacteria	Bacteroidetes	Bacteroidia	Bacteroidales	Prevotellaceae	Prevotella9				-
Bacteria	Bacteroidetes	Bacteroidia	Bacteroidales	Prevotellaceae	Prevotella9	Unculturedbacterium			-
Bacteria	Bacteroidetes	Bacteroidia	Bacteroidales	Prevotellaceae	PrevotellaceaeGa6A1group				-
Bacteria	Bacteroidetes	Bacteroidia	Bacteroidales	Prevotellaceae	PrevotellaceaeGa6A1group	Ambiguous_taxa			-
Bacteria	Bacteroidetes	Bacteroidia	Bacteroidales	Prevotellaceae	PrevotellaceaeUCG_001		SubadultFemale	3.78451	0.00108975
Bacteria	Bacteroidetes	Bacteroidia	Bacteroidales	Prevotellaceae	PrevotellaceaeUCG_001	Ambiguous_taxa	SubadultFemale	3.587	0.00214857
Bacteria	Bacteroidetes	Bacteroidia	Bacteroidales	Prevotellaceae	PrevotellaceaeUCG_001	Unculturedbacterium			-
Bacteria	Bacteroidetes	Bacteroidia	Bacteroidales	Prevotellaceae	PrevotellaceaeUCG_001	UnculturedBacteroidalesbacterium			-
Bacteria	Bacteroidetes	Bacteroidia	Bacteroidales	Prevotellaceae	PrevotellaceaeUCG_001	UnculturedPrevotellaceaebacterium	SubadultFemale	3.38763	0.00123505
Bacteria	Bacteroidetes	Bacteroidia	Bacteroidales	Prevotellaceae	PrevotellaceaeUCG_003		SubadultFemale	3.29925	0.0227782
Bacteria	Bacteroidetes	Bacteroidia	Bacteroidales	Prevotellaceae	PrevotellaceaeUCG_003	Unculturedbacterium	SubadultFemale	3.29925	0.0227782
Bacteria	Bacteroidetes	Bacteroidia	Bacteroidales	Prevotellaceae	PrevotellaceaeUCG_003	Unculturedrumenbacterium			-
Bacteria	Bacteroidetes	Bacteroidia	Bacteroidales	Prevotellaceae	PrevotellaceaeUCG_004		SubadultFemale	3.66505	0.0043809
Bacteria	Bacteroidetes	Bacteroidia	Bacteroidales	Prevotellaceae	PrevotellaceaeUCG_004	Unculturedbacterium	SubadultFemale	3.66505	0.0043809
Bacteria	Bacteroidetes	Bacteroidia	Bacteroidales	Rikenellaceae			SubadultFemale	3.93448	0.00426697
Bacteria	Bacteroidetes	Bacteroidia	Bacteroidales	Rikenellaceae	Alistipes				-
Bacteria	Bacteroidetes	Bacteroidia	Bacteroidales	Rikenellaceae	Alistipes	Alistipessp_AL_1			-
Bacteria	Bacteroidetes	Bacteroidia	Bacteroidales	Rikenellaceae	Alistipes	Ambiguous_taxa			-
Bacteria	Bacteroidetes	Bacteroidia	Bacteroidales	Rikenellaceae	Alistipes	Gutmetagenome			-
Bacteria	Bacteroidetes	Bacteroidia	Bacteroidales	Rikenellaceae	Alistipes	Unculturedbacterium			-
Bacteria	Bacteroidetes	Bacteroidia	Bacteroidales	Rikenellaceae	Hoa5_07d05gutgroup		SubadultFemale	3.85149	0.00790247
Bacteria	Bacteroidetes	Bacteroidia	Bacteroidales	Rikenellaceae	Hoa5_07d05gutgroup	Unculturedbacterium	SubadultFemale	3.85149	0.00790247
Bacteria	Bacteroidetes	Bacteroidia	Bacteroidales	Rikenellaceae	Mucinivorans				-
Bacteria	Bacteroidetes	Bacteroidia	Bacteroidales	Rikenellaceae	Mucinivorans	Unculturedbacterium			-
Bacteria	Bacteroidetes	Bacteroidia	Bacteroidales	Rikenellaceae	RikenellaceaeRC9gutgroup		SubadultFemale	3.22831	0.00108975
Bacteria	Bacteroidetes	Bacteroidia	Bacteroidales	Rikenellaceae	RikenellaceaeRC9gutgroup	Ambiguous_taxa			-
Bacteria	Bacteroidetes	Bacteroidia	Bacteroidales	Rikenellaceae	RikenellaceaeRC9gutgroup	Unculturedbacterium	SubadultFemale	3.13714	0.00131891
Bacteria	Bacteroidetes	Bacteroidia	Bacteroidales	Rikenellaceae	RikenellaceaeRC9gutgroup	UnculturedBacteroidalesbacterium	SubadultFemale	3.05708	0.00438451
Bacteria	Bacteroidetes	Bacteroidia	Bacteroidales	Rikenellaceae	RikenellaceaeRC9gutgroup	Unculturedbetaproteobacterium			-
Bacteria	Bacteroidetes	Bacteroidia	Bacteroidales	Rikenellaceae	RikenellaceaeRC9gutgroup	Unculturedrumenbacterium			-
Bacteria	Bacteroidetes	Bacteroidia	Bacteroidales	Rikenellaceae	SP3_e08				-
Bacteria	Bacteroidetes	Bacteroidia	Bacteroidales	Rikenellaceae	SP3_e08	Unculturedbacterium			-
Bacteria	Bacteroidetes	Bacteroidia	Bacteroidales	Tannerellaceae					-
Bacteria	Bacteroidetes	Bacteroidia	Bacteroidales	Tannerellaceae	Parabacteroides				-
Bacteria	Bacteroidetes	Bacteroidia	Bacteroidales	Tannerellaceae	Parabacteroides	Ambiguous_taxa			-
Bacteria	Bacteroidetes	Bacteroidia	Bacteroidales	Tannerellaceae	Parabacteroides	ParabacteroidesdistasonisCL03T12C09			-
Bacteria	Bacteroidetes	Bacteroidia	Bacteroidales	Tannerellaceae	Parabacteroides	Unculturedbacterium			-
Bacteria	Bacteroidetes	Bacteroidia	Chitinophagales						-
Bacteria	Bacteroidetes	Bacteroidia	Chitinophagales	Chitinophagaceae					-
Bacteria	Bacteroidetes	Bacteroidia	Chitinophagales	Chitinophagaceae	Cnuella				-
Bacteria	Bacteroidetes	Bacteroidia	Chitinophagales	Chitinophagaceae	Cnuella	Ambiguous_taxa			-
Bacteria	Bacteroidetes	Bacteroidia	Chitinophagales	Chitinophagaceae	Ferruginibacter				-
Bacteria	Bacteroidetes	Bacteroidia	Chitinophagales	Chitinophagaceae	Ferruginibacter	Unculturedbacterium			-
Bacteria	Bacteroidetes	Bacteroidia	Chitinophagales	Chitinophagaceae	Flavisolibacter				-
Bacteria	Bacteroidetes	Bacteroidia	Chitinophagales	Chitinophagaceae	Flavisolibacter	Ambiguous_taxa			-
Bacteria	Bacteroidetes	Bacteroidia	Chitinophagales	Chitinophagaceae	Haoranjiania				-
Bacteria	Bacteroidetes	Bacteroidia	Chitinophagales	Chitinophagaceae	Haoranjiania	Unculturedbacterium			-
Bacteria	Bacteroidetes	Bacteroidia	Chitinophagales	Chitinophagaceae	Uncultured				-
Bacteria	Bacteroidetes	Bacteroidia	Chitinophagales	Chitinophagaceae	Uncultured	Unculturedbacterium			-
Bacteria	Bacteroidetes	Bacteroidia	Chitinophagales	Saprospiraceae					-
Bacteria	Bacteroidetes	Bacteroidia	Chitinophagales	Saprospiraceae	Uncultured				-
Bacteria	Bacteroidetes	Bacteroidia	Chitinophagales	Saprospiraceae	Uncultured	Unculturedbacterium			-
Bacteria	Bacteroidetes	Bacteroidia	Cytophagales						-
Bacteria	Bacteroidetes	Bacteroidia	Cytophagales	Hymenobacteraceae					-
Bacteria	Bacteroidetes	Bacteroidia	Cytophagales	Hymenobacteraceae	Hymenobacter				-
Bacteria	Bacteroidetes	Bacteroidia	Cytophagales	Hymenobacteraceae	Hymenobacter	Ambiguous_taxa			-
Bacteria	Bacteroidetes	Bacteroidia	Flavobacteriales						-
Bacteria	Bacteroidetes	Bacteroidia	Flavobacteriales	Flavobacteriaceae					-
Bacteria	Bacteroidetes	Bacteroidia	Flavobacteriales	Flavobacteriaceae	Capnocytophaga				-
Bacteria	Bacteroidetes	Bacteroidia	Flavobacteriales	Flavobacteriaceae	Capnocytophaga	Unculturedbacterium			-
Bacteria	Bacteroidetes	Bacteroidia	Flavobacteriales	Flavobacteriaceae	Croceibacter				-
Bacteria	Bacteroidetes	Bacteroidia	Flavobacteriales	Flavobacteriaceae	Croceibacter	Ambiguous_taxa			-
Bacteria	Bacteroidetes	Bacteroidia	Flavobacteriales	Flavobacteriaceae	Flavobacterium				-
Bacteria	Bacteroidetes	Bacteroidia	Flavobacteriales	Flavobacteriaceae	Flavobacterium	Ambiguous_taxa			-
Bacteria	Bacteroidetes	Bacteroidia	Flavobacteriales	Flavobacteriaceae	Flavobacterium	Flavobacteriumsp_THG_DN8_5			-
Bacteria	Bacteroidetes	Bacteroidia	Flavobacteriales	Flavobacteriaceae	Flavobacterium	Unculturedbacterium			-
Bacteria	Bacteroidetes	Bacteroidia	Flavobacteriales	Weeksellaceae					-
Bacteria	Bacteroidetes	Bacteroidia	Flavobacteriales	Weeksellaceae	Chryseobacterium				-
Bacteria	Bacteroidetes	Bacteroidia	Flavobacteriales	Weeksellaceae	Chryseobacterium	Ambiguous_taxa			-
Bacteria	Bacteroidetes	Bacteroidia	Flavobacteriales	Weeksellaceae	Chryseobacterium	Bacterium			-
Bacteria	Bacteroidetes	Bacteroidia	Flavobacteriales	Weeksellaceae	Chryseobacterium	Boutelouadactyloides			-
Bacteria	Bacteroidetes	Bacteroidia	Flavobacteriales	Weeksellaceae	Chryseobacterium	Unculturedbacterium			-
Bacteria	Bacteroidetes	Bacteroidia	Flavobacteriales	Weeksellaceae	Uncultured				-
Bacteria	Bacteroidetes	Bacteroidia	Flavobacteriales	Weeksellaceae	Uncultured	Chishuiellasp_YIM102668			-
Bacteria	Bacteroidetes	Bacteroidia	Flavobacteriales	Weeksellaceae	Uncultured	Unculturedbacterium			-
Bacteria	Bacteroidetes	Bacteroidia	Sphingobacteriales						-
Bacteria	Bacteroidetes	Bacteroidia	Sphingobacteriales	Env_OPS17					-
Bacteria	Bacteroidetes	Bacteroidia	Sphingobacteriales	Env_OPS17	Ambiguous_taxa				-
Bacteria	Bacteroidetes	Bacteroidia	Sphingobacteriales	Env_OPS17	Ambiguous_taxa	Ambiguous_taxa			-
Bacteria	Bacteroidetes	Bacteroidia	Sphingobacteriales	Sphingobacteriaceae					-
Bacteria	Bacteroidetes	Bacteroidia	Sphingobacteriales	Sphingobacteriaceae	Pedobacter				-
Bacteria	Bacteroidetes	Bacteroidia	Sphingobacteriales	Sphingobacteriaceae	Pedobacter	Ambiguous_taxa			-
Bacteria	Bacteroidetes	Bacteroidia	Sphingobacteriales	Sphingobacteriaceae	Pedobacter	Unculturedbacterium			-
Bacteria	Bacteroidetes	Bacteroidia	Sphingobacteriales	Sphingobacteriaceae	Sphingobacterium				-
Bacteria	Bacteroidetes	Bacteroidia	Sphingobacteriales	Sphingobacteriaceae	Sphingobacterium	BacteriumenrichmentculturecloneNCAAH15N2			-
Bacteria	Bacteroidetes	Bacteroidia	Sphingobacteriales	Sphingobacteriaceae	Sphingobacterium	Unidentified			-
Bacteria	Chlamydiae								-
Bacteria	Chlamydiae	Chlamydiae							-
Bacteria	Chlamydiae	Chlamydiae	Chlamydiales						-
Bacteria	Chlamydiae	Chlamydiae	Chlamydiales	Chlamydiaceae					-
Bacteria	Chlamydiae	Chlamydiae	Chlamydiales	Chlamydiaceae	Chlamydia				-
Bacteria	Chlamydiae	Chlamydiae	Chlamydiales	Chlamydiaceae	Chlamydia	Ambiguous_taxa			-
Bacteria	Chloroflexi								-
Bacteria	Chloroflexi	Anaerolineae							-
Bacteria	Chloroflexi	Anaerolineae	Anaerolineales						-
Bacteria	Chloroflexi	Anaerolineae	Anaerolineales	Anaerolineaceae					-
Bacteria	Chloroflexi	Anaerolineae	Anaerolineales	Anaerolineaceae	Flexilinea				-
Bacteria	Chloroflexi	Anaerolineae	Anaerolineales	Anaerolineaceae	Flexilinea	Unculturedbacterium			-
Bacteria	Chloroflexi	Chloroflexia							-
Bacteria	Chloroflexi	Chloroflexia	Kallotenuales						-
Bacteria	Chloroflexi	Chloroflexia	Kallotenuales	AKIW781					-
Bacteria	Chloroflexi	Chloroflexia	Kallotenuales	AKIW781	Ambiguous_taxa				-
Bacteria	Chloroflexi	Chloroflexia	Kallotenuales	AKIW781	Ambiguous_taxa	Ambiguous_taxa			-
Bacteria	Chloroflexi	Chloroflexia	Thermomicrobiales						-
Bacteria	Chloroflexi	Chloroflexia	Thermomicrobiales	JG30_KF_CM45					-
Bacteria	Chloroflexi	Chloroflexia	Thermomicrobiales	JG30_KF_CM45	Ambiguous_taxa				-
Bacteria	Chloroflexi	Chloroflexia	Thermomicrobiales	JG30_KF_CM45	Ambiguous_taxa	Ambiguous_taxa			-
Bacteria	Chloroflexi	Chloroflexia	Thermomicrobiales	JG30_KF_CM45	Unculturedbacterium				-
Bacteria	Chloroflexi	Chloroflexia	Thermomicrobiales	JG30_KF_CM45	Unculturedbacterium	Unculturedbacterium			-
Bacteria	Chloroflexi	Chloroflexia	Thermomicrobiales	JG30_KF_CM45	UnculturedChloroflexibacterium				-
Bacteria	Chloroflexi	Chloroflexia	Thermomicrobiales	JG30_KF_CM45	UnculturedChloroflexibacterium	UnculturedChloroflexibacterium			-
Bacteria	Chloroflexi	KD4_96							-
Bacteria	Chloroflexi	KD4_96	Ambiguous_taxa						-
Bacteria	Chloroflexi	KD4_96	Ambiguous_taxa	Ambiguous_taxa					-
Bacteria	Chloroflexi	KD4_96	Ambiguous_taxa	Ambiguous_taxa	Ambiguous_taxa				-
Bacteria	Chloroflexi	KD4_96	Ambiguous_taxa	Ambiguous_taxa	Ambiguous_taxa	Ambiguous_taxa			-
Bacteria	Chloroflexi	KD4_96	Metagenome						-
Bacteria	Chloroflexi	KD4_96	Metagenome	Metagenome					-
Bacteria	Chloroflexi	KD4_96	Metagenome	Metagenome	Metagenome				-
Bacteria	Chloroflexi	KD4_96	Metagenome	Metagenome	Metagenome	Metagenome			-
Bacteria	Chloroflexi	KD4_96	Unculturedbacterium						-
Bacteria	Chloroflexi	KD4_96	Unculturedbacterium	Unculturedbacterium					-
Bacteria	Chloroflexi	KD4_96	Unculturedbacterium	Unculturedbacterium	Unculturedbacterium				-
Bacteria	Chloroflexi	KD4_96	Unculturedbacterium	Unculturedbacterium	Unculturedbacterium	Unculturedbacterium			-
Bacteria	Chloroflexi	Ktedonobacteria							-
Bacteria	Chloroflexi	Ktedonobacteria	Ktedonobacterales						-
Bacteria	Chloroflexi	Ktedonobacteria	Ktedonobacterales	JG30_KF_AS9					-
Bacteria	Chloroflexi	Ktedonobacteria	Ktedonobacterales	JG30_KF_AS9	Unculturedbacterium				-
Bacteria	Chloroflexi	Ktedonobacteria	Ktedonobacterales	JG30_KF_AS9	Unculturedbacterium	Unculturedbacterium			-
Bacteria	Chloroflexi	Ktedonobacteria	Ktedonobacterales	Ktedonobacteraceae					-
Bacteria	Chloroflexi	Ktedonobacteria	Ktedonobacterales	Ktedonobacteraceae	Ktedonobacter				-
Bacteria	Chloroflexi	Ktedonobacteria	Ktedonobacterales	Ktedonobacteraceae	Ktedonobacter	Ambiguous_taxa			-
Bacteria	Chloroflexi	Ktedonobacteria	Ktedonobacterales	Ktedonobacteraceae	Ktedonobacter	Unculturedbacterium			-
Bacteria	Chloroflexi	Ktedonobacteria	Ktedonobacterales	Ktedonobacteraceae	Uncultured				-
Bacteria	Chloroflexi	Ktedonobacteria	Ktedonobacterales	Ktedonobacteraceae	Uncultured	Ambiguous_taxa			-
Bacteria	Chloroflexi	Ktedonobacteria	Ktedonobacterales	Ktedonobacteraceae	Uncultured	Unculturedbacterium			-
Bacteria	Chloroflexi	OLB14							-
Bacteria	Chloroflexi	OLB14	Unculturedbacterium						-
Bacteria	Chloroflexi	OLB14	Unculturedbacterium	Unculturedbacterium					-
Bacteria	Chloroflexi	OLB14	Unculturedbacterium	Unculturedbacterium	Unculturedbacterium				-
Bacteria	Chloroflexi	OLB14	Unculturedbacterium	Unculturedbacterium	Unculturedbacterium	Unculturedbacterium			-
Bacteria	Cyanobacteria								-
Bacteria	Cyanobacteria	Melainabacteria							-
Bacteria	Cyanobacteria	Melainabacteria	Gastranaerophilales						-
Bacteria	Cyanobacteria	Melainabacteria	Gastranaerophilales	Ambiguous_taxa					-
Bacteria	Cyanobacteria	Melainabacteria	Gastranaerophilales	Ambiguous_taxa	Ambiguous_taxa				-
Bacteria	Cyanobacteria	Melainabacteria	Gastranaerophilales	Ambiguous_taxa	Ambiguous_taxa	Ambiguous_taxa			-
Bacteria	Cyanobacteria	Melainabacteria	Gastranaerophilales	Clostridiumsp_K4410_MGS_306					-
Bacteria	Cyanobacteria	Melainabacteria	Gastranaerophilales	Clostridiumsp_K4410_MGS_306	Clostridiumsp_K4410_MGS_306				-
Bacteria	Cyanobacteria	Melainabacteria	Gastranaerophilales	Clostridiumsp_K4410_MGS_306	Clostridiumsp_K4410_MGS_306	Clostridiumsp_K4410_MGS_306			-
Bacteria	Cyanobacteria	Melainabacteria	Gastranaerophilales	Unculturedbacterium					-
Bacteria	Cyanobacteria	Melainabacteria	Gastranaerophilales	Unculturedbacterium	Unculturedbacterium				-
Bacteria	Cyanobacteria	Melainabacteria	Gastranaerophilales	Unculturedbacterium	Unculturedbacterium	Unculturedbacterium			-
Bacteria	Cyanobacteria	Melainabacteria	Gastranaerophilales	Unculturedrumenbacterium					-
Bacteria	Cyanobacteria	Melainabacteria	Gastranaerophilales	Unculturedrumenbacterium	Unculturedrumenbacterium				-
Bacteria	Cyanobacteria	Melainabacteria	Gastranaerophilales	Unculturedrumenbacterium	Unculturedrumenbacterium	Unculturedrumenbacterium			-
Bacteria	Cyanobacteria	Melainabacteria	Gastranaerophilales	Unculturedrumenbacterium4C0d_2					-
Bacteria	Cyanobacteria	Melainabacteria	Gastranaerophilales	Unculturedrumenbacterium4C0d_2	Unculturedrumenbacterium4C0d_2				-
Bacteria	Cyanobacteria	Melainabacteria	Gastranaerophilales	Unculturedrumenbacterium4C0d_2	Unculturedrumenbacterium4C0d_2	Unculturedrumenbacterium4C0d_2			-
Bacteria	Cyanobacteria	Oxyphotobacteria							-
Bacteria	Cyanobacteria	Oxyphotobacteria	Chloroplast						-
Bacteria	Cyanobacteria	Oxyphotobacteria	Chloroplast	Ambiguous_taxa					-
Bacteria	Cyanobacteria	Oxyphotobacteria	Chloroplast	Ambiguous_taxa	Ambiguous_taxa				-
Bacteria	Cyanobacteria	Oxyphotobacteria	Chloroplast	Ambiguous_taxa	Ambiguous_taxa	Ambiguous_taxa			-
Bacteria	Cyanobacteria	Oxyphotobacteria	Chloroplast	Auxenochlorellaprotothecoides					-
Bacteria	Cyanobacteria	Oxyphotobacteria	Chloroplast	Auxenochlorellaprotothecoides	Auxenochlorellaprotothecoides				-
Bacteria	Cyanobacteria	Oxyphotobacteria	Chloroplast	Auxenochlorellaprotothecoides	Auxenochlorellaprotothecoides	Auxenochlorellaprotothecoides			-
Bacteria	Cyanobacteria	Oxyphotobacteria	Chloroplast	Caryacathayensis					-
Bacteria	Cyanobacteria	Oxyphotobacteria	Chloroplast	Caryacathayensis	Caryacathayensis				-
Bacteria	Cyanobacteria	Oxyphotobacteria	Chloroplast	Caryacathayensis	Caryacathayensis	Caryacathayensis			-
Bacteria	Cyanobacteria	Oxyphotobacteria	Chloroplast	Coelastrellasp_M60					-
Bacteria	Cyanobacteria	Oxyphotobacteria	Chloroplast	Coelastrellasp_M60	Coelastrellasp_M60				-
Bacteria	Cyanobacteria	Oxyphotobacteria	Chloroplast	Coelastrellasp_M60	Coelastrellasp_M60	Coelastrellasp_M60			-
Bacteria	Cyanobacteria	Oxyphotobacteria	Chloroplast	Ettliapseudoalveolaris					-
Bacteria	Cyanobacteria	Oxyphotobacteria	Chloroplast	Ettliapseudoalveolaris	Ettliapseudoalveolaris				-
Bacteria	Cyanobacteria	Oxyphotobacteria	Chloroplast	Ettliapseudoalveolaris	Ettliapseudoalveolaris	Ettliapseudoalveolaris			-
Bacteria	Cyanobacteria	Oxyphotobacteria	Chloroplast	Metagenome					-
Bacteria	Cyanobacteria	Oxyphotobacteria	Chloroplast	Metagenome	Metagenome				-
Bacteria	Cyanobacteria	Oxyphotobacteria	Chloroplast	Metagenome	Metagenome	Metagenome			-
Bacteria	Cyanobacteria	Oxyphotobacteria	Chloroplast	Millettiapinnata					-
Bacteria	Cyanobacteria	Oxyphotobacteria	Chloroplast	Millettiapinnata	Millettiapinnata				-
Bacteria	Cyanobacteria	Oxyphotobacteria	Chloroplast	Millettiapinnata	Millettiapinnata	Millettiapinnata			-
Bacteria	Cyanobacteria	Oxyphotobacteria	Chloroplast	Phaseolusacutifolius_teparybean_					-
Bacteria	Cyanobacteria	Oxyphotobacteria	Chloroplast	Phaseolusacutifolius_teparybean_	Phaseolusacutifolius_teparybean_				-
Bacteria	Cyanobacteria	Oxyphotobacteria	Chloroplast	Phaseolusacutifolius_teparybean_	Phaseolusacutifolius_teparybean_	Phaseolusacutifolius_teparybean_			-
Bacteria	Cyanobacteria	Oxyphotobacteria	Chloroplast	Tectonagrandis					-
Bacteria	Cyanobacteria	Oxyphotobacteria	Chloroplast	Tectonagrandis	Tectonagrandis				-
Bacteria	Cyanobacteria	Oxyphotobacteria	Chloroplast	Tectonagrandis	Tectonagrandis	Tectonagrandis			-
Bacteria	Cyanobacteria	Oxyphotobacteria	Chloroplast	Unculturedbacterium					-
Bacteria	Cyanobacteria	Oxyphotobacteria	Chloroplast	Unculturedbacterium	Unculturedbacterium				-
Bacteria	Cyanobacteria	Oxyphotobacteria	Chloroplast	Unculturedbacterium	Unculturedbacterium	Unculturedbacterium			-
Bacteria	Cyanobacteria	Oxyphotobacteria	Chloroplast	Unculturedeukaryote					-
Bacteria	Cyanobacteria	Oxyphotobacteria	Chloroplast	Unculturedeukaryote	Unculturedeukaryote				-
Bacteria	Cyanobacteria	Oxyphotobacteria	Chloroplast	Unculturedeukaryote	Unculturedeukaryote	Unculturedeukaryote			-
Bacteria	Cyanobacteria	Oxyphotobacteria	Nostocales						-
Bacteria	Cyanobacteria	Oxyphotobacteria	Nostocales	Nostocaceae					-
Bacteria	Cyanobacteria	Oxyphotobacteria	Nostocales	Nostocaceae	Ambiguous_taxa				-
Bacteria	Cyanobacteria	Oxyphotobacteria	Nostocales	Nostocaceae	Ambiguous_taxa	Ambiguous_taxa			-
Bacteria	Cyanobacteria	Oxyphotobacteria	Nostocales	Nostocaceae	NostocPCC_73102				-
Bacteria	Cyanobacteria	Oxyphotobacteria	Nostocales	Nostocaceae	NostocPCC_73102	Ambiguous_taxa			-
Bacteria	Cyanobacteria	Oxyphotobacteria	Nostocales	Phormidiaceae					-
Bacteria	Cyanobacteria	Oxyphotobacteria	Nostocales	Phormidiaceae	PlanktothrixNIVA_CYA15				-
Bacteria	Cyanobacteria	Oxyphotobacteria	Nostocales	Phormidiaceae	PlanktothrixNIVA_CYA15	Ambiguous_taxa			-
Bacteria	Cyanobacteria	Oxyphotobacteria	Nostocales	Phormidiaceae	TychonemaCCAP1459_11B				-
Bacteria	Cyanobacteria	Oxyphotobacteria	Nostocales	Phormidiaceae	TychonemaCCAP1459_11B	Ambiguous_taxa			-
Bacteria	Cyanobacteria	Oxyphotobacteria	Nostocales	Phormidiaceae	TychonemaCCAP1459_11B	Unculturedcyanobacterium			-
Bacteria	Cyanobacteria	Oxyphotobacteria	Nostocales	Phormidiaceae	TychonemaCCAP1459_11B	UnculturedOscillatorialescyanobacterium			-
Bacteria	Cyanobacteria	Oxyphotobacteria	Nostocales	Uncultured					-
Bacteria	Cyanobacteria	Oxyphotobacteria	Nostocales	Uncultured	Bdellouracandida				-
Bacteria	Cyanobacteria	Oxyphotobacteria	Nostocales	Uncultured	Bdellouracandida	Bdellouracandida			-
Bacteria	Cyanobacteria	Oxyphotobacteria	OxyphotobacteriaIncertaeSedis						-
Bacteria	Cyanobacteria	Oxyphotobacteria	OxyphotobacteriaIncertaeSedis	UnknownFamily					-
Bacteria	Cyanobacteria	Oxyphotobacteria	OxyphotobacteriaIncertaeSedis	UnknownFamily	PhormidiumCYN64				-
Bacteria	Cyanobacteria	Oxyphotobacteria	OxyphotobacteriaIncertaeSedis	UnknownFamily	PhormidiumCYN64	Ambiguous_taxa			-
Bacteria	Dependentiae								-
Bacteria	Dependentiae	Babeliae							-
Bacteria	Dependentiae	Babeliae	Babeliales						-
Bacteria	Dependentiae	Babeliae	Babeliales	Vermiphilaceae					-
Bacteria	Dependentiae	Babeliae	Babeliales	Vermiphilaceae	UnculturedCandidatusDependentiaebacterium				-
Bacteria	Dependentiae	Babeliae	Babeliales	Vermiphilaceae	UnculturedCandidatusDependentiaebacterium	UnculturedCandidatusDependentiaebacterium			-
Bacteria	Elusimicrobia								-
Bacteria	Elusimicrobia	Elusimicrobia							-
Bacteria	Elusimicrobia	Elusimicrobia	Elusimicrobiales						-
Bacteria	Elusimicrobia	Elusimicrobia	Elusimicrobiales	Elusimicrobiaceae					-
Bacteria	Elusimicrobia	Elusimicrobia	Elusimicrobiales	Elusimicrobiaceae	Elusimicrobium				-
Bacteria	Elusimicrobia	Elusimicrobia	Elusimicrobiales	Elusimicrobiaceae	Elusimicrobium	Ambiguous_taxa			-
Bacteria	Elusimicrobia	Elusimicrobia	Elusimicrobiales	Elusimicrobiaceae	Elusimicrobium	Unculturedbacterium			-
Bacteria	Elusimicrobia	Endomicrobia							-
Bacteria	Elusimicrobia	Endomicrobia	Endomicrobiales						-
Bacteria	Elusimicrobia	Endomicrobia	Endomicrobiales	Endomicrobiaceae					-
Bacteria	Elusimicrobia	Endomicrobia	Endomicrobiales	Endomicrobiaceae	CandidatusEndomicrobium				-
Bacteria	Elusimicrobia	Endomicrobia	Endomicrobiales	Endomicrobiaceae	CandidatusEndomicrobium	Unculturedrumenbacterium			-
Bacteria	Epsilonbacteraeota								-
Bacteria	Epsilonbacteraeota	Campylobacteria							-
Bacteria	Epsilonbacteraeota	Campylobacteria	Campylobacterales						-
Bacteria	Epsilonbacteraeota	Campylobacteria	Campylobacterales	Campylobacteraceae					-
Bacteria	Epsilonbacteraeota	Campylobacteria	Campylobacterales	Campylobacteraceae	Campylobacter				-
Bacteria	Epsilonbacteraeota	Campylobacteria	Campylobacterales	Campylobacteraceae	Campylobacter	Ambiguous_taxa			-
Bacteria	Epsilonbacteraeota	Campylobacteria	Campylobacterales	Helicobacteraceae					-
Bacteria	Epsilonbacteraeota	Campylobacteria	Campylobacterales	Helicobacteraceae	Helicobacter				-
Bacteria	Epsilonbacteraeota	Campylobacteria	Campylobacterales	Helicobacteraceae	Helicobacter	Ambiguous_taxa			-
Bacteria	Epsilonbacteraeota	Campylobacteria	Campylobacterales	Sulfurovaceae					-
Bacteria	Epsilonbacteraeota	Campylobacteria	Campylobacterales	Sulfurovaceae	Sulfurovum				-
Bacteria	Epsilonbacteraeota	Campylobacteria	Campylobacterales	Sulfurovaceae	Sulfurovum	Ambiguous_taxa			-
Bacteria	Epsilonbacteraeota	Campylobacteria	Campylobacterales	Sulfurovaceae	Sulfurovum	BacteriumepisymbiontofKiwasp			-
Bacteria	Epsilonbacteraeota	Campylobacteria	Campylobacterales	Sulfurovaceae	Sulfurovum	Unculturedbacterium			-
Bacteria	Epsilonbacteraeota	Campylobacteria	Campylobacterales	Thiovulaceae					-
Bacteria	Epsilonbacteraeota	Campylobacteria	Campylobacterales	Thiovulaceae	Sulfurimonas				-
Bacteria	Epsilonbacteraeota	Campylobacteria	Campylobacterales	Thiovulaceae	Sulfurimonas	Ambiguous_taxa			-
Bacteria	Epsilonbacteraeota	Campylobacteria	Campylobacterales	Thiovulaceae	Sulfurimonas	UnculturedEpsilonproteobacteriabacterium			-
Bacteria	Epsilonbacteraeota	Campylobacteria	Campylobacterales	Thiovulaceae	Sulfurimonas	Unculturedsedimentbacterium			-
Bacteria	Epsilonbacteraeota	Campylobacteria	Nautiliales						-
Bacteria	Epsilonbacteraeota	Campylobacteria	Nautiliales	Nautiliaceae					-
Bacteria	Epsilonbacteraeota	Campylobacteria	Nautiliales	Nautiliaceae	Caminibacter				-
Bacteria	Epsilonbacteraeota	Campylobacteria	Nautiliales	Nautiliaceae	Caminibacter	Unculturedbacterium			-
Bacteria	Fibrobacteres								-
Bacteria	Fibrobacteres	Fibrobacteria							-
Bacteria	Fibrobacteres	Fibrobacteria	Fibrobacterales						-
Bacteria	Fibrobacteres	Fibrobacteria	Fibrobacterales	Fibrobacteraceae					-
Bacteria	Fibrobacteres	Fibrobacteria	Fibrobacterales	Fibrobacteraceae	Fibrobacter				-
Bacteria	Fibrobacteres	Fibrobacteria	Fibrobacterales	Fibrobacteraceae	Fibrobacter	Ambiguous_taxa			-
Bacteria	Fibrobacteres	Fibrobacteria	Fibrobacterales	Fibrobacteraceae	Fibrobacter	Unculturedbacterium			-
Bacteria	Fibrobacteres	Fibrobacteria	Fibrobacterales	Fibrobacteraceae	Fibrobacter	Unculturedrumenbacterium			-
Bacteria	Firmicutes						JuvenileFemale	4.40267	0.0455806
Bacteria	Firmicutes	Bacilli							-
Bacteria	Firmicutes	Bacilli	Bacillales						-
Bacteria	Firmicutes	Bacilli	Bacillales	Alicyclobacillaceae					-
Bacteria	Firmicutes	Bacilli	Bacillales	Alicyclobacillaceae	Alicyclobacillus				-
Bacteria	Firmicutes	Bacilli	Bacillales	Alicyclobacillaceae	Alicyclobacillus	Ambiguous_taxa			-
Bacteria	Firmicutes	Bacilli	Bacillales	Alicyclobacillaceae	Tumebacillus				-
Bacteria	Firmicutes	Bacilli	Bacillales	Alicyclobacillaceae	Tumebacillus	Ambiguous_taxa			-
Bacteria	Firmicutes	Bacilli	Bacillales	Alicyclobacillaceae	Tumebacillus	Unculturedbacterium			-
Bacteria	Firmicutes	Bacilli	Bacillales	Bacillaceae					-
Bacteria	Firmicutes	Bacilli	Bacillales	Bacillaceae	Aeribacillus				-
Bacteria	Firmicutes	Bacilli	Bacillales	Bacillaceae	Aeribacillus	Ambiguous_taxa			-
Bacteria	Firmicutes	Bacilli	Bacillales	Bacillaceae	Aeribacillus	Geobacillussp_HBB234			-
Bacteria	Firmicutes	Bacilli	Bacillales	Bacillaceae	Anoxybacillus				-
Bacteria	Firmicutes	Bacilli	Bacillales	Bacillaceae	Anoxybacillus	Ambiguous_taxa			-
Bacteria	Firmicutes	Bacilli	Bacillales	Bacillaceae	Anoxybacillus	Anoxybacillusflavithermussubsp_flavithermus			-
Bacteria	Firmicutes	Bacilli	Bacillales	Bacillaceae	Bacillus				-
Bacteria	Firmicutes	Bacilli	Bacillales	Bacillaceae	Bacillus	Ambiguous_taxa			-
Bacteria	Firmicutes	Bacilli	Bacillales	Bacillaceae	Bacillus	Bacilluscereus			-
Bacteria	Firmicutes	Bacilli	Bacillales	Bacillaceae	Bacillus	Bacillusdrentensis			-
Bacteria	Firmicutes	Bacilli	Bacillales	Bacillaceae	Bacillus	Bacillusfirmus			-
Bacteria	Firmicutes	Bacilli	Bacillales	Bacillaceae	Bacillus	Bacilluslicheniformis			-
Bacteria	Firmicutes	Bacilli	Bacillales	Bacillaceae	Bacillus	Bacillusmegaterium			-
Bacteria	Firmicutes	Bacilli	Bacillales	Bacillaceae	Bacillus	Bacillusniameyensis			-
Bacteria	Firmicutes	Bacilli	Bacillales	Bacillaceae	Bacillus	Bacilluspanacisoli			-
Bacteria	Firmicutes	Bacilli	Bacillales	Bacillaceae	Bacillus	Bacillussp			-
Bacteria	Firmicutes	Bacilli	Bacillales	Bacillaceae	Bacillus	Bacillussp_A1148			-
Bacteria	Firmicutes	Bacilli	Bacillales	Bacillaceae	Bacillus	Bacillussp_M18			-
Bacteria	Firmicutes	Bacilli	Bacillales	Bacillaceae	Bacillus	Bacillussp_MER_TA_31			-
Bacteria	Firmicutes	Bacilli	Bacillales	Bacillaceae	Bacillus	Bacillussp_mixedcultureJ4_13			-
Bacteria	Firmicutes	Bacilli	Bacillales	Bacillaceae	Bacillus	Bacillussp_mixedcultureX10_2F			-
Bacteria	Firmicutes	Bacilli	Bacillales	Bacillaceae	Bacillus	Bacillussp_mixedcultureX17_60			-
Bacteria	Firmicutes	Bacilli	Bacillales	Bacillaceae	Bacillus	Bacillussp_mixedcultureX6_15F			-
Bacteria	Firmicutes	Bacilli	Bacillales	Bacillaceae	Bacillus	Bacillussubtilis			-
Bacteria	Firmicutes	Bacilli	Bacillales	Bacillaceae	Bacillus	Bacillustimonensis			-
Bacteria	Firmicutes	Bacilli	Bacillales	Bacillaceae	Bacillus	Thermobacillussp_VO15			-
Bacteria	Firmicutes	Bacilli	Bacillales	Bacillaceae	Bacillus	UnculturedBacillussp			-
Bacteria	Firmicutes	Bacilli	Bacillales	Bacillaceae	Bacillus	Unculturedbacterium			-
Bacteria	Firmicutes	Bacilli	Bacillales	Bacillaceae	Bacillus	Unculturedcompostbacterium			-
Bacteria	Firmicutes	Bacilli	Bacillales	Bacillaceae	Bacillus	Unculturedcompostbacterium5_10			-
Bacteria	Firmicutes	Bacilli	Bacillales	Bacillaceae	Caldalkalibacillus				-
Bacteria	Firmicutes	Bacilli	Bacillales	Bacillaceae	Caldalkalibacillus	Unculturedcompostbacterium			-
Bacteria	Firmicutes	Bacilli	Bacillales	Bacillaceae	Geobacillus				-
Bacteria	Firmicutes	Bacilli	Bacillales	Bacillaceae	Geobacillus	Ambiguous_taxa			-
Bacteria	Firmicutes	Bacilli	Bacillales	Bacillaceae	Gracilibacillus				-
Bacteria	Firmicutes	Bacilli	Bacillales	Bacillaceae	Gracilibacillus	Ambiguous_taxa			-
Bacteria	Firmicutes	Bacilli	Bacillales	Bacillaceae	Oceanobacillus				-
Bacteria	Firmicutes	Bacilli	Bacillales	Bacillaceae	Oceanobacillus	Ambiguous_taxa			-
Bacteria	Firmicutes	Bacilli	Bacillales	Bacillaceae	Oceanobacillus	Oceanobacillusindicireducens			-
Bacteria	Firmicutes	Bacilli	Bacillales	Bacillaceae	Oceanobacillus	Unculturedbacterium			-
Bacteria	Firmicutes	Bacilli	Bacillales	Bacillaceae	Oceanobacillus	UnculturedOceanobacillussp			-
Bacteria	Firmicutes	Bacilli	Bacillales	Bacillaceae	Ornithinibacillus				-
Bacteria	Firmicutes	Bacilli	Bacillales	Bacillaceae	Ornithinibacillus	Ambiguous_taxa			-
Bacteria	Firmicutes	Bacilli	Bacillales	Bacillaceae	Ornithinibacillus	Ornithinibacillushalophilus			-
Bacteria	Firmicutes	Bacilli	Bacillales	Bacillaceae	Paucisalibacillus				-
Bacteria	Firmicutes	Bacilli	Bacillales	Bacillaceae	Paucisalibacillus	Ambiguous_taxa			-
Bacteria	Firmicutes	Bacilli	Bacillales	Bacillaceae	Paucisalibacillus	Paucisalibacillusglobulus			-
Bacteria	Firmicutes	Bacilli	Bacillales	Bacillaceae	Terribacillus				-
Bacteria	Firmicutes	Bacilli	Bacillales	Bacillaceae	Terribacillus	Ambiguous_taxa			-
Bacteria	Firmicutes	Bacilli	Bacillales	Bacillaceae	Uncultured				-
Bacteria	Firmicutes	Bacilli	Bacillales	Bacillaceae	Uncultured	Ambiguous_taxa			-
Bacteria	Firmicutes	Bacilli	Bacillales	Bacillaceae	Ureibacillus				-
Bacteria	Firmicutes	Bacilli	Bacillales	Bacillaceae	Ureibacillus	Ambiguous_taxa			-
Bacteria	Firmicutes	Bacilli	Bacillales	FamilyXII					-
Bacteria	Firmicutes	Bacilli	Bacillales	FamilyXII	Exiguobacterium				-
Bacteria	Firmicutes	Bacilli	Bacillales	FamilyXII	Exiguobacterium	Ambiguous_taxa			-
Bacteria	Firmicutes	Bacilli	Bacillales	FamilyXII	Exiguobacterium	Unculturedbacterium			-
Bacteria	Firmicutes	Bacilli	Bacillales	Listeriaceae					-
Bacteria	Firmicutes	Bacilli	Bacillales	Listeriaceae	Listeria				-
Bacteria	Firmicutes	Bacilli	Bacillales	Listeriaceae	Listeria	Listeriamonocytogenes			-
Bacteria	Firmicutes	Bacilli	Bacillales	Paenibacillaceae					-
Bacteria	Firmicutes	Bacilli	Bacillales	Paenibacillaceae	Ammoniphilus				-
Bacteria	Firmicutes	Bacilli	Bacillales	Paenibacillaceae	Ammoniphilus	Ambiguous_taxa			-
Bacteria	Firmicutes	Bacilli	Bacillales	Paenibacillaceae	Ammoniphilus	Unculturedbacterium			-
Bacteria	Firmicutes	Bacilli	Bacillales	Paenibacillaceae	Aneurinibacillus				-
Bacteria	Firmicutes	Bacilli	Bacillales	Paenibacillaceae	Aneurinibacillus	Unculturedbacterium			-
Bacteria	Firmicutes	Bacilli	Bacillales	Paenibacillaceae	Brevibacillus				-
Bacteria	Firmicutes	Bacilli	Bacillales	Paenibacillaceae	Brevibacillus	Ambiguous_taxa			-
Bacteria	Firmicutes	Bacilli	Bacillales	Paenibacillaceae	Brevibacillus	Brevibacillusaydinogluensis			-
Bacteria	Firmicutes	Bacilli	Bacillales	Paenibacillaceae	Cohnella				-
Bacteria	Firmicutes	Bacilli	Bacillales	Paenibacillaceae	Cohnella	Ambiguous_taxa			-
Bacteria	Firmicutes	Bacilli	Bacillales	Paenibacillaceae	Cohnella	Unculturedbacterium			-
Bacteria	Firmicutes	Bacilli	Bacillales	Paenibacillaceae	Paenibacillus				-
Bacteria	Firmicutes	Bacilli	Bacillales	Paenibacillaceae	Paenibacillus	Ambiguous_taxa			-
Bacteria	Firmicutes	Bacilli	Bacillales	Paenibacillaceae	Paenibacillus	Bacillussp_DB111_2010_			-
Bacteria	Firmicutes	Bacilli	Bacillales	Paenibacillaceae	Paenibacillus	Paenibacilluskobensis			-
Bacteria	Firmicutes	Bacilli	Bacillales	Paenibacillaceae	Paenibacillus	Paenibacillussp_ge21			-
Bacteria	Firmicutes	Bacilli	Bacillales	Paenibacillaceae	Paenibacillus	Paenibacillussp_HO2_R17			-
Bacteria	Firmicutes	Bacilli	Bacillales	Paenibacillaceae	Paenibacillus	Paenibacillussp_HWE_105			-
Bacteria	Firmicutes	Bacilli	Bacillales	Paenibacillaceae	Paenibacillus	Streptomycessp_KP17			-
Bacteria	Firmicutes	Bacilli	Bacillales	Paenibacillaceae	Paenibacillus	Unculturedbacterium			-
Bacteria	Firmicutes	Bacilli	Bacillales	Paenibacillaceae	Paenibacillus	UnculturedbacteriumDA116			-
Bacteria	Firmicutes	Bacilli	Bacillales	Paenibacillaceae	Paenibacillus	UnculturedPaenibacillussp			-
Bacteria	Firmicutes	Bacilli	Bacillales	Paenibacillaceae	Thermobacillus				-
Bacteria	Firmicutes	Bacilli	Bacillales	Paenibacillaceae	Thermobacillus	Ambiguous_taxa			-
Bacteria	Firmicutes	Bacilli	Bacillales	Paenibacillaceae	Thermobacillus	Unculturedbacterium			-
Bacteria	Firmicutes	Bacilli	Bacillales	Planococcaceae					-
Bacteria	Firmicutes	Bacilli	Bacillales	Planococcaceae	Ambiguous_taxa				-
Bacteria	Firmicutes	Bacilli	Bacillales	Planococcaceae	Ambiguous_taxa	Unculturedbacterium			-
Bacteria	Firmicutes	Bacilli	Bacillales	Planococcaceae	Caryophanon				-
Bacteria	Firmicutes	Bacilli	Bacillales	Planococcaceae	Caryophanon	Ambiguous_taxa			-
Bacteria	Firmicutes	Bacilli	Bacillales	Planococcaceae	Caryophanon	Caryophanontenue			-
Bacteria	Firmicutes	Bacilli	Bacillales	Planococcaceae	Caryophanon	Unculturedbacterium			-
Bacteria	Firmicutes	Bacilli	Bacillales	Planococcaceae	Chungangia				-
Bacteria	Firmicutes	Bacilli	Bacillales	Planococcaceae	Chungangia	Ambiguous_taxa			-
Bacteria	Firmicutes	Bacilli	Bacillales	Planococcaceae	Domibacillus				-
Bacteria	Firmicutes	Bacilli	Bacillales	Planococcaceae	Domibacillus	Ambiguous_taxa			-
Bacteria	Firmicutes	Bacilli	Bacillales	Planococcaceae	Kurthia				-
Bacteria	Firmicutes	Bacilli	Bacillales	Planococcaceae	Kurthia	Ambiguous_taxa			-
Bacteria	Firmicutes	Bacilli	Bacillales	Planococcaceae	Kurthia	Unculturedbacterium			-
Bacteria	Firmicutes	Bacilli	Bacillales	Planococcaceae	Lysinibacillus				-
Bacteria	Firmicutes	Bacilli	Bacillales	Planococcaceae	Lysinibacillus	Ambiguous_taxa			-
Bacteria	Firmicutes	Bacilli	Bacillales	Planococcaceae	Lysinibacillus	Bacillusdecisifrondis			-
Bacteria	Firmicutes	Bacilli	Bacillales	Planococcaceae	Lysinibacillus	Bacillussp_SGE129_2010_			-
Bacteria	Firmicutes	Bacilli	Bacillales	Planococcaceae	Lysinibacillus	Lysinibacillusfusiformis			-
Bacteria	Firmicutes	Bacilli	Bacillales	Planococcaceae	Lysinibacillus	Unculturedbacterium			-
Bacteria	Firmicutes	Bacilli	Bacillales	Planococcaceae	Lysinibacillus	UnculturedFirmicutesbacterium			-
Bacteria	Firmicutes	Bacilli	Bacillales	Planococcaceae	Planococcus				-
Bacteria	Firmicutes	Bacilli	Bacillales	Planococcaceae	Planococcus	Ambiguous_taxa			-
Bacteria	Firmicutes	Bacilli	Bacillales	Planococcaceae	Planococcus	Unculturedbacterium			-
Bacteria	Firmicutes	Bacilli	Bacillales	Planococcaceae	Planomicrobium				-
Bacteria	Firmicutes	Bacilli	Bacillales	Planococcaceae	Planomicrobium	Ambiguous_taxa			-
Bacteria	Firmicutes	Bacilli	Bacillales	Planococcaceae	Psychrobacillus				-
Bacteria	Firmicutes	Bacilli	Bacillales	Planococcaceae	Psychrobacillus	Ambiguous_taxa			-
Bacteria	Firmicutes	Bacilli	Bacillales	Planococcaceae	Psychrobacillus	Bacillussp_FJAT_25790			-
Bacteria	Firmicutes	Bacilli	Bacillales	Planococcaceae	Psychrobacillus	Bacillussp_MM3			-
Bacteria	Firmicutes	Bacilli	Bacillales	Planococcaceae	Rummeliibacillus				-
Bacteria	Firmicutes	Bacilli	Bacillales	Planococcaceae	Rummeliibacillus	Ambiguous_taxa			-
Bacteria	Firmicutes	Bacilli	Bacillales	Planococcaceae	Solibacillus				-
Bacteria	Firmicutes	Bacilli	Bacillales	Planococcaceae	Solibacillus	Ambiguous_taxa			-
Bacteria	Firmicutes	Bacilli	Bacillales	Planococcaceae	Solibacillus	BacteriumCYSHGTGPM05_16			-
Bacteria	Firmicutes	Bacilli	Bacillales	Planococcaceae	Solibacillus	Unculturedbacterium			-
Bacteria	Firmicutes	Bacilli	Bacillales	Planococcaceae	Sporosarcina				-
Bacteria	Firmicutes	Bacilli	Bacillales	Planococcaceae	Sporosarcina	Ambiguous_taxa			-
Bacteria	Firmicutes	Bacilli	Bacillales	Planococcaceae	Sporosarcina	Unculturedbacterium			-
Bacteria	Firmicutes	Bacilli	Bacillales	Planococcaceae	Uncultured				-
Bacteria	Firmicutes	Bacilli	Bacillales	Planococcaceae	Uncultured	Unculturedbacterium			-
Bacteria	Firmicutes	Bacilli	Bacillales	Planococcaceae	Uncultured	UnculturedFirmicutesbacterium			-
Bacteria	Firmicutes	Bacilli	Bacillales	Staphylococcaceae					-
Bacteria	Firmicutes	Bacilli	Bacillales	Staphylococcaceae	Staphylococcus				-
Bacteria	Firmicutes	Bacilli	Bacillales	Staphylococcaceae	Staphylococcus	Staphylococcusaureus			-
Bacteria	Firmicutes	Bacilli	Bacillales	Staphylococcaceae	Staphylococcus	Staphylococcussp_IGCAR_7_07			-
Bacteria	Firmicutes	Bacilli	Bacillales	Staphylococcaceae	Staphylococcus	Staphylococcusxylosus			-
Bacteria	Firmicutes	Bacilli	Bacillales	Staphylococcaceae	Staphylococcus	UnculturedStaphylococcussp			-
Bacteria	Firmicutes	Bacilli	Bacillales	Thermoactinomycetaceae					-
Bacteria	Firmicutes	Bacilli	Bacillales	Thermoactinomycetaceae	Kroppenstedtia				-
Bacteria	Firmicutes	Bacilli	Bacillales	Thermoactinomycetaceae	Kroppenstedtia	UnculturedThermoactinomycetaceaebacterium			-
Bacteria	Firmicutes	Bacilli	Bacillales	Thermoactinomycetaceae	Laceyella				-
Bacteria	Firmicutes	Bacilli	Bacillales	Thermoactinomycetaceae	Laceyella	Ambiguous_taxa			-
Bacteria	Firmicutes	Bacilli	Bacillales	Thermoactinomycetaceae	Melghirimyces				-
Bacteria	Firmicutes	Bacilli	Bacillales	Thermoactinomycetaceae	Melghirimyces	Melghirimycesthermohalophilus			-
Bacteria	Firmicutes	Bacilli	Bacillales	Thermoactinomycetaceae	Novibacillus				-
Bacteria	Firmicutes	Bacilli	Bacillales	Thermoactinomycetaceae	Novibacillus	Ambiguous_taxa			-
Bacteria	Firmicutes	Bacilli	Bacillales	Thermoactinomycetaceae	Planifilum				-
Bacteria	Firmicutes	Bacilli	Bacillales	Thermoactinomycetaceae	Planifilum	Ambiguous_taxa			-
Bacteria	Firmicutes	Bacilli	Bacillales	Thermoactinomycetaceae	Shimazuella				-
Bacteria	Firmicutes	Bacilli	Bacillales	Thermoactinomycetaceae	Shimazuella	Ambiguous_taxa			-
Bacteria	Firmicutes	Bacilli	Bacillales	Thermoactinomycetaceae	Shimazuella	Unculturedbacterium			-
Bacteria	Firmicutes	Bacilli	Bacillales	Thermoactinomycetaceae	Thermoactinomyces				-
Bacteria	Firmicutes	Bacilli	Bacillales	Thermoactinomycetaceae	Thermoactinomyces	Ambiguous_taxa			-
Bacteria	Firmicutes	Bacilli	Bacillales	Thermoactinomycetaceae	Thermoflavimicrobium				-
Bacteria	Firmicutes	Bacilli	Bacillales	Thermoactinomycetaceae	Thermoflavimicrobium	Ambiguous_taxa			-
Bacteria	Firmicutes	Bacilli	Bacillales	Thermoactinomycetaceae	Uncultured				-
Bacteria	Firmicutes	Bacilli	Bacillales	Thermoactinomycetaceae	Uncultured	Unculturedcompostbacterium			-
Bacteria	Firmicutes	Bacilli	Bacillales	Uncultured					-
Bacteria	Firmicutes	Bacilli	Bacillales	Uncultured	Unculturedcompostbacterium				-
Bacteria	Firmicutes	Bacilli	Bacillales	Uncultured	Unculturedcompostbacterium	Unculturedcompostbacterium			-
Bacteria	Firmicutes	Bacilli	Lactobacillales						-
Bacteria	Firmicutes	Bacilli	Lactobacillales	Aerococcaceae					-
Bacteria	Firmicutes	Bacilli	Lactobacillales	Aerococcaceae	Abiotrophia				-
Bacteria	Firmicutes	Bacilli	Lactobacillales	Aerococcaceae	Abiotrophia	Unidentified			-
Bacteria	Firmicutes	Bacilli	Lactobacillales	Aerococcaceae	Aerococcus				-
Bacteria	Firmicutes	Bacilli	Lactobacillales	Aerococcaceae	Aerococcus	Ambiguous_taxa			-
Bacteria	Firmicutes	Bacilli	Lactobacillales	Aerococcaceae	Aerococcus	Unculturedbacterium			-
Bacteria	Firmicutes	Bacilli	Lactobacillales	Aerococcaceae	Eremococcus				-
Bacteria	Firmicutes	Bacilli	Lactobacillales	Aerococcaceae	Eremococcus	Ambiguous_taxa			-
Bacteria	Firmicutes	Bacilli	Lactobacillales	Aerococcaceae	Facklamia				-
Bacteria	Firmicutes	Bacilli	Lactobacillales	Aerococcaceae	Facklamia	Unculturedbacterium			-
Bacteria	Firmicutes	Bacilli	Lactobacillales	Aerococcaceae	Ignavigranum				-
Bacteria	Firmicutes	Bacilli	Lactobacillales	Aerococcaceae	Ignavigranum	Unculturedbacterium			-
Bacteria	Firmicutes	Bacilli	Lactobacillales	Carnobacteriaceae					-
Bacteria	Firmicutes	Bacilli	Lactobacillales	Carnobacteriaceae	Atopostipes				-
Bacteria	Firmicutes	Bacilli	Lactobacillales	Carnobacteriaceae	Atopostipes	Unculturedbacterium			-
Bacteria	Firmicutes	Bacilli	Lactobacillales	Carnobacteriaceae	Dolosigranulum				-
Bacteria	Firmicutes	Bacilli	Lactobacillales	Carnobacteriaceae	Dolosigranulum	DolosigranulumpigrumATCC51524			-
Bacteria	Firmicutes	Bacilli	Lactobacillales	Carnobacteriaceae	Dolosigranulum	Unculturedbacterium			-
Bacteria	Firmicutes	Bacilli	Lactobacillales	Carnobacteriaceae	Trichococcus				-
Bacteria	Firmicutes	Bacilli	Lactobacillales	Carnobacteriaceae	Trichococcus	Unculturedbacterium			-
Bacteria	Firmicutes	Bacilli	Lactobacillales	Carnobacteriaceae	Uncultured				-
Bacteria	Firmicutes	Bacilli	Lactobacillales	Carnobacteriaceae	Uncultured	Unculturedbacterium			-
Bacteria	Firmicutes	Bacilli	Lactobacillales	Enterococcaceae					-
Bacteria	Firmicutes	Bacilli	Lactobacillales	Enterococcaceae	Enterococcus				-
Bacteria	Firmicutes	Bacilli	Lactobacillales	Enterococcaceae	Enterococcus	Ambiguous_taxa			-
Bacteria	Firmicutes	Bacilli	Lactobacillales	Lactobacillaceae					-
Bacteria	Firmicutes	Bacilli	Lactobacillales	Lactobacillaceae	Lactobacillus				-
Bacteria	Firmicutes	Bacilli	Lactobacillales	Lactobacillaceae	Lactobacillus	Ambiguous_taxa			-
Bacteria	Firmicutes	Bacilli	Lactobacillales	Lactobacillaceae	Lactobacillus	Lactobacillusfuchuensis			-
Bacteria	Firmicutes	Bacilli	Lactobacillales	Lactobacillaceae	Lactobacillus	Lactobacillusmurinus			-
Bacteria	Firmicutes	Bacilli	Lactobacillales	Lactobacillaceae	Lactobacillus	Lactobacillusreuteri			-
Bacteria	Firmicutes	Bacilli	Lactobacillales	Lactobacillaceae	Lactobacillus	Lactobacillusrhamnosus			-
Bacteria	Firmicutes	Bacilli	Lactobacillales	Lactobacillaceae	Lactobacillus	Lactobacillussp_AB5262			-
Bacteria	Firmicutes	Bacilli	Lactobacillales	Lactobacillaceae	Lactobacillus	Lactobacillussp_RA2113			-
Bacteria	Firmicutes	Bacilli	Lactobacillales	Lactobacillaceae	Lactobacillus	Unculturedbacterium			-
Bacteria	Firmicutes	Bacilli	Lactobacillales	Leuconostocaceae					-
Bacteria	Firmicutes	Bacilli	Lactobacillales	Leuconostocaceae	Weissella				-
Bacteria	Firmicutes	Bacilli	Lactobacillales	Leuconostocaceae	Weissella	Ambiguous_taxa			-
Bacteria	Firmicutes	Bacilli	Lactobacillales	Leuconostocaceae	Weissella	Unculturedbacterium			-
Bacteria	Firmicutes	Bacilli	Lactobacillales	Streptococcaceae					-
Bacteria	Firmicutes	Bacilli	Lactobacillales	Streptococcaceae	Lactococcus				-
Bacteria	Firmicutes	Bacilli	Lactobacillales	Streptococcaceae	Lactococcus	Lactococcuslactissubsp_lactis			-
Bacteria	Firmicutes	Bacilli	Lactobacillales	Streptococcaceae	Lactococcus	Unculturedanaerobicbacterium			-
Bacteria	Firmicutes	Bacilli	Lactobacillales	Streptococcaceae	Lactococcus	UnculturedFirmicutesbacterium			-
Bacteria	Firmicutes	Bacilli	Lactobacillales	Streptococcaceae	Streptococcus				-
Bacteria	Firmicutes	Bacilli	Lactobacillales	Streptococcaceae	Streptococcus	Ambiguous_taxa			-
Bacteria	Firmicutes	Bacilli	Lactobacillales	Streptococcaceae	Streptococcus	Streptococcusdentiloxodontae			-
Bacteria	Firmicutes	Bacilli	Lactobacillales	Streptococcaceae	Streptococcus	Streptococcusdevriesei			-
Bacteria	Firmicutes	Bacilli	Lactobacillales	Streptococcaceae	Streptococcus	Streptococcusinfantarius			-
Bacteria	Firmicutes	Bacilli	Lactobacillales	Streptococcaceae	Streptococcus	Streptococcusorisasini			-
Bacteria	Firmicutes	Bacilli	Lactobacillales	Streptococcaceae	Streptococcus	StreptococcuspyogenesSP3_LAU			-
Bacteria	Firmicutes	Bacilli	Lactobacillales	Streptococcaceae	Streptococcus	Streptococcusrupicaprae			-
Bacteria	Firmicutes	Bacilli	Lactobacillales	Streptococcaceae	Streptococcus	Streptococcussalivariussubsp_thermophilus			-
Bacteria	Firmicutes	Bacilli	Lactobacillales	Streptococcaceae	Streptococcus	Unculturedbacterium			-
Bacteria	Firmicutes	Bacilli	Lactobacillales	Streptococcaceae	Streptococcus	Unculturedmethanogenicarchaeon			-
Bacteria	Firmicutes	Bacilli	Lactobacillales	Streptococcaceae	Streptococcus	UnculturedStreptococcussp			-
Bacteria	Firmicutes	Clostridia							-
Bacteria	Firmicutes	Clostridia	Clostridiales						-
Bacteria	Firmicutes	Clostridia	Clostridiales	Caldicoprobacteraceae					-
Bacteria	Firmicutes	Clostridia	Clostridiales	Caldicoprobacteraceae	Caldicoprobacter				-
Bacteria	Firmicutes	Clostridia	Clostridiales	Caldicoprobacteraceae	Caldicoprobacter	Ambiguous_taxa			-
Bacteria	Firmicutes	Clostridia	Clostridiales	Caldicoprobacteraceae	Caldicoprobacter	Unculturedbacterium			-
Bacteria	Firmicutes	Clostridia	Clostridiales	Christensenellaceae					-
Bacteria	Firmicutes	Clostridia	Clostridiales	Christensenellaceae	Catabacter				-
Bacteria	Firmicutes	Clostridia	Clostridiales	Christensenellaceae	Catabacter	Unidentified			-
Bacteria	Firmicutes	Clostridia	Clostridiales	Christensenellaceae	ChristensenellaceaeR_7group				-
Bacteria	Firmicutes	Clostridia	Clostridiales	Christensenellaceae	ChristensenellaceaeR_7group	Ambiguous_taxa			-
Bacteria	Firmicutes	Clostridia	Clostridiales	Christensenellaceae	ChristensenellaceaeR_7group	Unculturedbacterium			-
Bacteria	Firmicutes	Clostridia	Clostridiales	Christensenellaceae	ChristensenellaceaeR_7group	UnculturedChristensenellaceaebacterium			-
Bacteria	Firmicutes	Clostridia	Clostridiales	Christensenellaceae	ChristensenellaceaeR_7group	UnculturedChristensenellasp			-
Bacteria	Firmicutes	Clostridia	Clostridiales	Christensenellaceae	ChristensenellaceaeR_7group	UnculturedClostridialesbacterium			-
Bacteria	Firmicutes	Clostridia	Clostridiales	Christensenellaceae	ChristensenellaceaeR_7group	Unculturedorganism			-
Bacteria	Firmicutes	Clostridia	Clostridiales	Christensenellaceae	ChristensenellaceaeR_7group	Unculturedprokaryote			-
Bacteria	Firmicutes	Clostridia	Clostridiales	Christensenellaceae	ChristensenellaceaeR_7group	Unculturedrumenbacterium			-
Bacteria	Firmicutes	Clostridia	Clostridiales	Christensenellaceae	Uncultured				-
Bacteria	Firmicutes	Clostridia	Clostridiales	Christensenellaceae	Uncultured	Unculturedbacterium			-
Bacteria	Firmicutes	Clostridia	Clostridiales	Clostridiaceae1					-
Bacteria	Firmicutes	Clostridia	Clostridiales	Clostridiaceae1	Clostridiumsensustricto1				-
Bacteria	Firmicutes	Clostridia	Clostridiales	Clostridiaceae1	Clostridiumsensustricto1	Ambiguous_taxa			-
Bacteria	Firmicutes	Clostridia	Clostridiales	Clostridiaceae1	Clostridiumsensustricto1	Clostridiumbutyricum			-
Bacteria	Firmicutes	Clostridia	Clostridiales	Clostridiaceae1	Clostridiumsensustricto1	Clostridiumdiolis			-
Bacteria	Firmicutes	Clostridia	Clostridiales	Clostridiaceae1	Clostridiumsensustricto1	Clostridiumparaputrificum			-
Bacteria	Firmicutes	Clostridia	Clostridiales	Clostridiaceae1	Clostridiumsensustricto1	ClostridiumsartagoformeAAU1			-
Bacteria	Firmicutes	Clostridia	Clostridiales	Clostridiaceae1	Clostridiumsensustricto1	Humangutmetagenome			-
Bacteria	Firmicutes	Clostridia	Clostridiales	Clostridiaceae1	Clostridiumsensustricto1	Unculturedbacterium			-
Bacteria	Firmicutes	Clostridia	Clostridiales	Clostridiaceae1	Clostridiumsensustricto1	UnculturedClostridiumsp			-
Bacteria	Firmicutes	Clostridia	Clostridiales	Clostridiaceae1	Clostridiumsensustricto10				-
Bacteria	Firmicutes	Clostridia	Clostridiales	Clostridiaceae1	Clostridiumsensustricto10	Ambiguous_taxa			-
Bacteria	Firmicutes	Clostridia	Clostridiales	Clostridiaceae1	Clostridiumsensustricto10	Unculturedbacterium			-
Bacteria	Firmicutes	Clostridia	Clostridiales	Clostridiaceae1	Clostridiumsensustricto11				-
Bacteria	Firmicutes	Clostridia	Clostridiales	Clostridiaceae1	Clostridiumsensustricto11	Unculturedbacterium			-
Bacteria	Firmicutes	Clostridia	Clostridiales	Clostridiaceae1	Clostridiumsensustricto12				-
Bacteria	Firmicutes	Clostridia	Clostridiales	Clostridiaceae1	Clostridiumsensustricto12	Ambiguous_taxa			-
Bacteria	Firmicutes	Clostridia	Clostridiales	Clostridiaceae1	Clostridiumsensustricto12	Unculturedbacterium			-
Bacteria	Firmicutes	Clostridia	Clostridiales	Clostridiaceae1	Clostridiumsensustricto13				-
Bacteria	Firmicutes	Clostridia	Clostridiales	Clostridiaceae1	Clostridiumsensustricto13	Ambiguous_taxa			-
Bacteria	Firmicutes	Clostridia	Clostridiales	Clostridiaceae1	Clostridiumsensustricto13	Unculturedbacterium			-
Bacteria	Firmicutes	Clostridia	Clostridiales	Clostridiaceae1	Clostridiumsensustricto3				-
Bacteria	Firmicutes	Clostridia	Clostridiales	Clostridiaceae1	Clostridiumsensustricto3	Ambiguous_taxa			-
Bacteria	Firmicutes	Clostridia	Clostridiales	Clostridiaceae1	Clostridiumsensustricto3	Unculturedbacterium			-
Bacteria	Firmicutes	Clostridia	Clostridiales	Clostridiaceae1	Clostridiumsensustricto5				-
Bacteria	Firmicutes	Clostridia	Clostridiales	Clostridiaceae1	Clostridiumsensustricto5	Ambiguous_taxa			-
Bacteria	Firmicutes	Clostridia	Clostridiales	Clostridiaceae1	Clostridiumsensustricto8				-
Bacteria	Firmicutes	Clostridia	Clostridiales	Clostridiaceae1	Clostridiumsensustricto8	Ambiguous_taxa			-
Bacteria	Firmicutes	Clostridia	Clostridiales	Clostridiaceae1	Clostridiumsensustricto8	Unculturedbacterium			-
Bacteria	Firmicutes	Clostridia	Clostridiales	Clostridiaceae1	Clostridiumsensustricto9				-
Bacteria	Firmicutes	Clostridia	Clostridiales	Clostridiaceae1	Clostridiumsensustricto9	Ambiguous_taxa			-
Bacteria	Firmicutes	Clostridia	Clostridiales	Clostridiaceae1	Clostridiumsensustricto9	Unculturedbacterium			-
Bacteria	Firmicutes	Clostridia	Clostridiales	Clostridiaceae1	Fonticella				-
Bacteria	Firmicutes	Clostridia	Clostridiales	Clostridiaceae1	Fonticella	Unculturedbacterium			-
Bacteria	Firmicutes	Clostridia	Clostridiales	Clostridiaceae1	Proteiniclasticum				-
Bacteria	Firmicutes	Clostridia	Clostridiales	Clostridiaceae1	Proteiniclasticum	Unculturedbacterium			-
Bacteria	Firmicutes	Clostridia	Clostridiales	Clostridiaceae1	Sarcina				-
Bacteria	Firmicutes	Clostridia	Clostridiales	Clostridiaceae1	Sarcina	Ambiguous_taxa			-
Bacteria	Firmicutes	Clostridia	Clostridiales	Clostridiaceae1	Sarcina	Unculturedbacterium			-
Bacteria	Firmicutes	Clostridia	Clostridiales	Clostridiaceae1	Sarcina	UnculturedSarcinasp			-
Bacteria	Firmicutes	Clostridia	Clostridiales	ClostridialesvadinBB60group					-
Bacteria	Firmicutes	Clostridia	Clostridiales	ClostridialesvadinBB60group	Ambiguous_taxa				-
Bacteria	Firmicutes	Clostridia	Clostridiales	ClostridialesvadinBB60group	Ambiguous_taxa	Ambiguous_taxa			-
Bacteria	Firmicutes	Clostridia	Clostridiales	ClostridialesvadinBB60group	Unculturedbacterium				-
Bacteria	Firmicutes	Clostridia	Clostridiales	ClostridialesvadinBB60group	Unculturedbacterium	Unculturedbacterium			-
Bacteria	Firmicutes	Clostridia	Clostridiales	ClostridialesvadinBB60group	Unculturedrumenbacterium				-
Bacteria	Firmicutes	Clostridia	Clostridiales	ClostridialesvadinBB60group	Unculturedrumenbacterium	Unculturedrumenbacterium			-
Bacteria	Firmicutes	Clostridia	Clostridiales	Defluviitaleaceae			SubadultFemale	3.29373	0.0155729
Bacteria	Firmicutes	Clostridia	Clostridiales	Defluviitaleaceae	DefluviitaleaceaeUCG_011		SubadultFemale	3.29373	0.0155729
Bacteria	Firmicutes	Clostridia	Clostridiales	Defluviitaleaceae	DefluviitaleaceaeUCG_011	Unculturedbacterium	SubadultFemale	3.29373	0.0155729
Bacteria	Firmicutes	Clostridia	Clostridiales	Eubacteriaceae					-
Bacteria	Firmicutes	Clostridia	Clostridiales	Eubacteriaceae	Anaerofustis				-
Bacteria	Firmicutes	Clostridia	Clostridiales	Eubacteriaceae	Anaerofustis	Unculturedbacterium			-
Bacteria	Firmicutes	Clostridia	Clostridiales	Eubacteriaceae	Anaerofustis	Unculturedorganism			-
Bacteria	Firmicutes	Clostridia	Clostridiales	Eubacteriaceae	Eubacterium				-
Bacteria	Firmicutes	Clostridia	Clostridiales	Eubacteriaceae	Eubacterium	Eubacteriumsp_BBDP70			-
Bacteria	Firmicutes	Clostridia	Clostridiales	Eubacteriaceae	Eubacterium	Unculturedbacterium			-
Bacteria	Firmicutes	Clostridia	Clostridiales	Eubacteriaceae	Pseudoramibacter				-
Bacteria	Firmicutes	Clostridia	Clostridiales	Eubacteriaceae	Pseudoramibacter	Ambiguous_taxa			-
Bacteria	Firmicutes	Clostridia	Clostridiales	FamilyXI					-
Bacteria	Firmicutes	Clostridia	Clostridiales	FamilyXI	Anaerococcus				-
Bacteria	Firmicutes	Clostridia	Clostridiales	FamilyXI	Anaerococcus	Unculturedbacterium			-
Bacteria	Firmicutes	Clostridia	Clostridiales	FamilyXI	Finegoldia				-
Bacteria	Firmicutes	Clostridia	Clostridiales	FamilyXI	Finegoldia	Finegoldiamagna			-
Bacteria	Firmicutes	Clostridia	Clostridiales	FamilyXI	Helcococcus				-
Bacteria	Firmicutes	Clostridia	Clostridiales	FamilyXI	Helcococcus	Unculturedbacterium			-
Bacteria	Firmicutes	Clostridia	Clostridiales	FamilyXI	Murdochiella				-
Bacteria	Firmicutes	Clostridia	Clostridiales	FamilyXI	Murdochiella	Ambiguous_taxa			-
Bacteria	Firmicutes	Clostridia	Clostridiales	FamilyXI	Peptoniphilus				-
Bacteria	Firmicutes	Clostridia	Clostridiales	FamilyXI	Peptoniphilus	Ambiguous_taxa			-
Bacteria	Firmicutes	Clostridia	Clostridiales	FamilyXI	W5053				-
Bacteria	Firmicutes	Clostridia	Clostridiales	FamilyXI	W5053	RumenbacteriumNC_34			-
Bacteria	Firmicutes	Clostridia	Clostridiales	FamilyXII					-
Bacteria	Firmicutes	Clostridia	Clostridiales	FamilyXII	Fusibacter				-
Bacteria	Firmicutes	Clostridia	Clostridiales	FamilyXII	Fusibacter	Ambiguous_taxa			-
Bacteria	Firmicutes	Clostridia	Clostridiales	FamilyXIII					-
Bacteria	Firmicutes	Clostridia	Clostridiales	FamilyXIII	_Eubacterium_nodatumgroup				-
Bacteria	Firmicutes	Clostridia	Clostridiales	FamilyXIII	_Eubacterium_nodatumgroup	Ambiguous_taxa			-
Bacteria	Firmicutes	Clostridia	Clostridiales	FamilyXIII	_Eubacterium_nodatumgroup	BacteriumXBB3003			-
Bacteria	Firmicutes	Clostridia	Clostridiales	FamilyXIII	_Eubacterium_nodatumgroup	Unculturedbacterium			-
Bacteria	Firmicutes	Clostridia	Clostridiales	FamilyXIII	_Eubacterium_nodatumgroup	Unculturedorganism			-
Bacteria	Firmicutes	Clostridia	Clostridiales	FamilyXIII	_Eubacterium_saphenumgroup				-
Bacteria	Firmicutes	Clostridia	Clostridiales	FamilyXIII	_Eubacterium_saphenumgroup	Unculturedbacterium			-
Bacteria	Firmicutes	Clostridia	Clostridiales	FamilyXIII	Anaerovorax				-
Bacteria	Firmicutes	Clostridia	Clostridiales	FamilyXIII	Anaerovorax	Ambiguous_taxa			-
Bacteria	Firmicutes	Clostridia	Clostridiales	FamilyXIII	Anaerovorax	Unculturedbacterium			-
Bacteria	Firmicutes	Clostridia	Clostridiales	FamilyXIII	Anaerovorax	Unculturedrumenbacterium			-
Bacteria	Firmicutes	Clostridia	Clostridiales	FamilyXIII	FamilyXIIIAD3011group				-
Bacteria	Firmicutes	Clostridia	Clostridiales	FamilyXIII	FamilyXIIIAD3011group	Ambiguous_taxa			-
Bacteria	Firmicutes	Clostridia	Clostridiales	FamilyXIII	FamilyXIIIAD3011group	Unculturedbacterium			-
Bacteria	Firmicutes	Clostridia	Clostridiales	FamilyXIII	FamilyXIIIAD3011group	Unculturedrumenbacterium			-
Bacteria	Firmicutes	Clostridia	Clostridiales	FamilyXIII	FamilyXIIIUCG_001				-
Bacteria	Firmicutes	Clostridia	Clostridiales	FamilyXIII	FamilyXIIIUCG_001	Ambiguous_taxa			-
Bacteria	Firmicutes	Clostridia	Clostridiales	FamilyXIII	FamilyXIIIUCG_001	Unculturedbacterium			-
Bacteria	Firmicutes	Clostridia	Clostridiales	FamilyXIII	Mogibacterium				-
Bacteria	Firmicutes	Clostridia	Clostridiales	FamilyXIII	Mogibacterium	Ambiguous_taxa			-
Bacteria	Firmicutes	Clostridia	Clostridiales	FamilyXIII	Mogibacterium	Unculturedbacterium			-
Bacteria	Firmicutes	Clostridia	Clostridiales	FamilyXIII	Mogibacterium	Unculturedrumenbacterium			-
Bacteria	Firmicutes	Clostridia	Clostridiales	FamilyXIII	Uncultured				-
Bacteria	Firmicutes	Clostridia	Clostridiales	FamilyXIII	Uncultured	Ambiguous_taxa			-
Bacteria	Firmicutes	Clostridia	Clostridiales	FamilyXIII	Uncultured	UnculturedAnaerovoraxsp	SubadultFemale	3.39771	0.00219654
Bacteria	Firmicutes	Clostridia	Clostridiales	FamilyXIII	Uncultured	Unculturedbacterium			-
Bacteria	Firmicutes	Clostridia	Clostridiales	FamilyXVIII					-
Bacteria	Firmicutes	Clostridia	Clostridiales	FamilyXVIII	Symbiobacterium				-
Bacteria	Firmicutes	Clostridia	Clostridiales	FamilyXVIII	Symbiobacterium	Ambiguous_taxa			-
Bacteria	Firmicutes	Clostridia	Clostridiales	FamilyXVIII	Symbiobacterium	Unculturedbacterium			-
Bacteria	Firmicutes	Clostridia	Clostridiales	Gracilibacteraceae					-
Bacteria	Firmicutes	Clostridia	Clostridiales	Gracilibacteraceae	Lutispora				-
Bacteria	Firmicutes	Clostridia	Clostridiales	Gracilibacteraceae	Lutispora	Unculturedbacterium			-
Bacteria	Firmicutes	Clostridia	Clostridiales	Heliobacteriaceae					-
Bacteria	Firmicutes	Clostridia	Clostridiales	Heliobacteriaceae	Hydrogenispora				-
Bacteria	Firmicutes	Clostridia	Clostridiales	Heliobacteriaceae	Hydrogenispora	Ambiguous_taxa			-
Bacteria	Firmicutes	Clostridia	Clostridiales	Heliobacteriaceae	Hydrogenispora	Unculturedbacterium			-
Bacteria	Firmicutes	Clostridia	Clostridiales	Lachnospiraceae					-
Bacteria	Firmicutes	Clostridia	Clostridiales	Lachnospiraceae	_Acetivibrio_ethanolgignensgroup				-
Bacteria	Firmicutes	Clostridia	Clostridiales	Lachnospiraceae	_Acetivibrio_ethanolgignensgroup	Ambiguous_taxa			-
Bacteria	Firmicutes	Clostridia	Clostridiales	Lachnospiraceae	_Eubacterium_eligensgroup				-
Bacteria	Firmicutes	Clostridia	Clostridiales	Lachnospiraceae	_Eubacterium_eligensgroup	_Eubacterium_eligensATCC27750			-
Bacteria	Firmicutes	Clostridia	Clostridiales	Lachnospiraceae	_Eubacterium_eligensgroup	Unculturedbacterium			-
Bacteria	Firmicutes	Clostridia	Clostridiales	Lachnospiraceae	_Eubacterium_fissicatenagroup				-
Bacteria	Firmicutes	Clostridia	Clostridiales	Lachnospiraceae	_Eubacterium_fissicatenagroup	UnculturedEubacteriaceaebacterium			-
Bacteria	Firmicutes	Clostridia	Clostridiales	Lachnospiraceae	_Eubacterium_halliigroup				-
Bacteria	Firmicutes	Clostridia	Clostridiales	Lachnospiraceae	_Eubacterium_halliigroup	Ambiguous_taxa			-
Bacteria	Firmicutes	Clostridia	Clostridiales	Lachnospiraceae	_Eubacterium_halliigroup	Clostridiumsp_ID11			-
Bacteria	Firmicutes	Clostridia	Clostridiales	Lachnospiraceae	_Eubacterium_halliigroup	Metagenome			-
Bacteria	Firmicutes	Clostridia	Clostridiales	Lachnospiraceae	_Eubacterium_halliigroup	Unculturedbacterium			-
Bacteria	Firmicutes	Clostridia	Clostridiales	Lachnospiraceae	_Eubacterium_halliigroup	UnculturedLachnospiraceaebacterium			-
Bacteria	Firmicutes	Clostridia	Clostridiales	Lachnospiraceae	_Eubacterium_halliigroup	Unculturedorganism			-
Bacteria	Firmicutes	Clostridia	Clostridiales	Lachnospiraceae	_Eubacterium_halliigroup	Unculturedrumenbacterium			-
Bacteria	Firmicutes	Clostridia	Clostridiales	Lachnospiraceae	_Eubacterium_oxidoreducensgroup		SubadultFemale	3.56086	0.00991733
Bacteria	Firmicutes	Clostridia	Clostridiales	Lachnospiraceae	_Eubacterium_oxidoreducensgroup	Ambiguous_taxa	SubadultFemale	3.56528	0.00821296
Bacteria	Firmicutes	Clostridia	Clostridiales	Lachnospiraceae	_Eubacterium_oxidoreducensgroup	Unculturedbacterium			-
Bacteria	Firmicutes	Clostridia	Clostridiales	Lachnospiraceae	_Eubacterium_oxidoreducensgroup	Unculturedorganism			-
Bacteria	Firmicutes	Clostridia	Clostridiales	Lachnospiraceae	_Eubacterium_oxidoreducensgroup	Unculturedrumenbacterium			-
Bacteria	Firmicutes	Clostridia	Clostridiales	Lachnospiraceae	_Eubacterium_ruminantiumgroup				-
Bacteria	Firmicutes	Clostridia	Clostridiales	Lachnospiraceae	_Eubacterium_ruminantiumgroup	Unculturedbacterium			-
Bacteria	Firmicutes	Clostridia	Clostridiales	Lachnospiraceae	_Eubacterium_ruminantiumgroup	Unculturedrumenbacterium			-
Bacteria	Firmicutes	Clostridia	Clostridiales	Lachnospiraceae	_Eubacterium_ventriosumgroup				-
Bacteria	Firmicutes	Clostridia	Clostridiales	Lachnospiraceae	_Eubacterium_ventriosumgroup	Ambiguous_taxa			-
Bacteria	Firmicutes	Clostridia	Clostridiales	Lachnospiraceae	_Eubacterium_ventriosumgroup	Unculturedbacterium			-
Bacteria	Firmicutes	Clostridia	Clostridiales	Lachnospiraceae	_Eubacterium_ventriosumgroup	Unculturedrumenbacterium			-
Bacteria	Firmicutes	Clostridia	Clostridiales	Lachnospiraceae	_Eubacterium_xylanophilumgroup				-
Bacteria	Firmicutes	Clostridia	Clostridiales	Lachnospiraceae	_Eubacterium_xylanophilumgroup	Ambiguous_taxa			-
Bacteria	Firmicutes	Clostridia	Clostridiales	Lachnospiraceae	_Eubacterium_xylanophilumgroup	Unculturedbacterium			-
Bacteria	Firmicutes	Clostridia	Clostridiales	Lachnospiraceae	_Eubacterium_xylanophilumgroup	UnculturedLachnospiraceaebacterium			-
Bacteria	Firmicutes	Clostridia	Clostridiales	Lachnospiraceae	_Eubacterium_xylanophilumgroup	Unculturedorganism			-
Bacteria	Firmicutes	Clostridia	Clostridiales	Lachnospiraceae	_Ruminococcus_gauvreauiigroup				-
Bacteria	Firmicutes	Clostridia	Clostridiales	Lachnospiraceae	_Ruminococcus_gauvreauiigroup	Unculturedbacterium			-
Bacteria	Firmicutes	Clostridia	Clostridiales	Lachnospiraceae	_Ruminococcus_gnavusgroup				-
Bacteria	Firmicutes	Clostridia	Clostridiales	Lachnospiraceae	_Ruminococcus_gnavusgroup	RuminococcusgnavusCC55_001C			-
Bacteria	Firmicutes	Clostridia	Clostridiales	Lachnospiraceae	_Ruminococcus_gnavusgroup	Unculturedbacterium			-
Bacteria	Firmicutes	Clostridia	Clostridiales	Lachnospiraceae	_Ruminococcus_gnavusgroup	Unculturedorganism			-
Bacteria	Firmicutes	Clostridia	Clostridiales	Lachnospiraceae	_Ruminococcus_torquesgroup				-
Bacteria	Firmicutes	Clostridia	Clostridiales	Lachnospiraceae	_Ruminococcus_torquesgroup	Ambiguous_taxa			-
Bacteria	Firmicutes	Clostridia	Clostridiales	Lachnospiraceae	_Ruminococcus_torquesgroup	Unculturedbacterium			-
Bacteria	Firmicutes	Clostridia	Clostridiales	Lachnospiraceae	_Ruminococcus_torquesgroup	Unculturedorganism			-
Bacteria	Firmicutes	Clostridia	Clostridiales	Lachnospiraceae	28_4				-
Bacteria	Firmicutes	Clostridia	Clostridiales	Lachnospiraceae	28_4	Ambiguous_taxa			-
Bacteria	Firmicutes	Clostridia	Clostridiales	Lachnospiraceae	28_4	Unculturedbacterium			-
Bacteria	Firmicutes	Clostridia	Clostridiales	Lachnospiraceae	Acetitomaculum		SubadultFemale	2.82511	0.014041
Bacteria	Firmicutes	Clostridia	Clostridiales	Lachnospiraceae	Acetitomaculum	Ambiguous_taxa	SubadultFemale	2.82511	0.014041
Bacteria	Firmicutes	Clostridia	Clostridiales	Lachnospiraceae	Acetitomaculum	Lachnospiraceaebacteriumcanineoraltaxon099			-
Bacteria	Firmicutes	Clostridia	Clostridiales	Lachnospiraceae	Acetitomaculum	Unculturedbacterium			-
Bacteria	Firmicutes	Clostridia	Clostridiales	Lachnospiraceae	Acetitomaculum	Unculturedrumenbacterium			-
Bacteria	Firmicutes	Clostridia	Clostridiales	Lachnospiraceae	Agathobacter				-
Bacteria	Firmicutes	Clostridia	Clostridiales	Lachnospiraceae	Agathobacter	Ambiguous_taxa			-
Bacteria	Firmicutes	Clostridia	Clostridiales	Lachnospiraceae	Agathobacter	Eubacteriumramulus	SubadultFemale	2.88802	0.0210542
Bacteria	Firmicutes	Clostridia	Clostridiales	Lachnospiraceae	Agathobacter	Unculturedbacterium			-
Bacteria	Firmicutes	Clostridia	Clostridiales	Lachnospiraceae	Agathobacter	UnculturedLachnospiraceaebacterium	SubadultFemale	3.02376	0.031019
Bacteria	Firmicutes	Clostridia	Clostridiales	Lachnospiraceae	Agathobacter	Unculturedorganism			-
Bacteria	Firmicutes	Clostridia	Clostridiales	Lachnospiraceae	Agathobacter	Unculturedrumenbacterium			-
Bacteria	Firmicutes	Clostridia	Clostridiales	Lachnospiraceae	Ambiguous_taxa				-
Bacteria	Firmicutes	Clostridia	Clostridiales	Lachnospiraceae	Ambiguous_taxa	Ambiguous_taxa			-
Bacteria	Firmicutes	Clostridia	Clostridiales	Lachnospiraceae	Ambiguous_taxa	Unculturedbacterium			-
Bacteria	Firmicutes	Clostridia	Clostridiales	Lachnospiraceae	Ambiguous_taxa	Unculturedorganism			-
Bacteria	Firmicutes	Clostridia	Clostridiales	Lachnospiraceae	Anaerobium				-
Bacteria	Firmicutes	Clostridia	Clostridiales	Lachnospiraceae	Anaerobium	Ambiguous_taxa			-
Bacteria	Firmicutes	Clostridia	Clostridiales	Lachnospiraceae	Anaerocolumna				-
Bacteria	Firmicutes	Clostridia	Clostridiales	Lachnospiraceae	Anaerocolumna	Unculturedbacterium			-
Bacteria	Firmicutes	Clostridia	Clostridiales	Lachnospiraceae	Anaerosporobacter				-
Bacteria	Firmicutes	Clostridia	Clostridiales	Lachnospiraceae	Anaerosporobacter	_Clostridium_populeti			-
Bacteria	Firmicutes	Clostridia	Clostridiales	Lachnospiraceae	Anaerosporobacter	Ambiguous_taxa			-
Bacteria	Firmicutes	Clostridia	Clostridiales	Lachnospiraceae	Anaerosporobacter	Unculturedbacterium			-
Bacteria	Firmicutes	Clostridia	Clostridiales	Lachnospiraceae	Anaerostipes				-
Bacteria	Firmicutes	Clostridia	Clostridiales	Lachnospiraceae	Anaerostipes	Metagenome			-
Bacteria	Firmicutes	Clostridia	Clostridiales	Lachnospiraceae	Anaerostipes	Unculturedbacterium			-
Bacteria	Firmicutes	Clostridia	Clostridiales	Lachnospiraceae	Blautia				-
Bacteria	Firmicutes	Clostridia	Clostridiales	Lachnospiraceae	Blautia	Ambiguous_taxa			-
Bacteria	Firmicutes	Clostridia	Clostridiales	Lachnospiraceae	Blautia	Humangutmetagenome			-
Bacteria	Firmicutes	Clostridia	Clostridiales	Lachnospiraceae	Blautia	Ruminococcussp_YE58			-
Bacteria	Firmicutes	Clostridia	Clostridiales	Lachnospiraceae	Blautia	Unculturedbacterium			-
Bacteria	Firmicutes	Clostridia	Clostridiales	Lachnospiraceae	Blautia	Unculturedorganism			-
Bacteria	Firmicutes	Clostridia	Clostridiales	Lachnospiraceae	Blautia	Unculturedrumenbacterium			-
Bacteria	Firmicutes	Clostridia	Clostridiales	Lachnospiraceae	Butyrivibrio				-
Bacteria	Firmicutes	Clostridia	Clostridiales	Lachnospiraceae	Butyrivibrio	Gutmetagenome			-
Bacteria	Firmicutes	Clostridia	Clostridiales	Lachnospiraceae	Butyrivibrio	Unculturedbacterium			-
Bacteria	Firmicutes	Clostridia	Clostridiales	Lachnospiraceae	Butyrivibrio	Unculturedorganism			-
Bacteria	Firmicutes	Clostridia	Clostridiales	Lachnospiraceae	Cellulosilyticum		JuvenileFemale	3.81355	0.0198844
Bacteria	Firmicutes	Clostridia	Clostridiales	Lachnospiraceae	Cellulosilyticum	Ambiguous_taxa	JuvenileFemale	3.81202	0.0198844
Bacteria	Firmicutes	Clostridia	Clostridiales	Lachnospiraceae	Cellulosilyticum	BacteriumPS7			-
Bacteria	Firmicutes	Clostridia	Clostridiales	Lachnospiraceae	Cellulosilyticum	Unculturedbacterium			-
Bacteria	Firmicutes	Clostridia	Clostridiales	Lachnospiraceae	Cellulosilyticum	UnculturedClostridiabacterium			-
Bacteria	Firmicutes	Clostridia	Clostridiales	Lachnospiraceae	Coprococcus1				-
Bacteria	Firmicutes	Clostridia	Clostridiales	Lachnospiraceae	Coprococcus1	Ambiguous_taxa			-
Bacteria	Firmicutes	Clostridia	Clostridiales	Lachnospiraceae	Coprococcus1	Unculturedbacterium			-
Bacteria	Firmicutes	Clostridia	Clostridiales	Lachnospiraceae	Coprococcus1	Unculturedrumenbacterium			-
Bacteria	Firmicutes	Clostridia	Clostridiales	Lachnospiraceae	Coprococcus2				-
Bacteria	Firmicutes	Clostridia	Clostridiales	Lachnospiraceae	Coprococcus2	Ambiguous_taxa			-
Bacteria	Firmicutes	Clostridia	Clostridiales	Lachnospiraceae	Coprococcus2	Unculturedbacterium			-
Bacteria	Firmicutes	Clostridia	Clostridiales	Lachnospiraceae	Coprococcus3				-
Bacteria	Firmicutes	Clostridia	Clostridiales	Lachnospiraceae	Coprococcus3	Coprococcuscomes			-
Bacteria	Firmicutes	Clostridia	Clostridiales	Lachnospiraceae	Coprococcus3	Unculturedbacterium			-
Bacteria	Firmicutes	Clostridia	Clostridiales	Lachnospiraceae	Dorea				-
Bacteria	Firmicutes	Clostridia	Clostridiales	Lachnospiraceae	Dorea	Ambiguous_taxa			-
Bacteria	Firmicutes	Clostridia	Clostridiales	Lachnospiraceae	Dorea	Unculturedbacterium			-
Bacteria	Firmicutes	Clostridia	Clostridiales	Lachnospiraceae	Eisenbergiella				-
Bacteria	Firmicutes	Clostridia	Clostridiales	Lachnospiraceae	Eisenbergiella	UnculturedFirmicutesbacterium			-
Bacteria	Firmicutes	Clostridia	Clostridiales	Lachnospiraceae	Epulopiscium				-
Bacteria	Firmicutes	Clostridia	Clostridiales	Lachnospiraceae	Epulopiscium	Unculturedbacterium			-
Bacteria	Firmicutes	Clostridia	Clostridiales	Lachnospiraceae	FD2005				-
Bacteria	Firmicutes	Clostridia	Clostridiales	Lachnospiraceae	FD2005	Ambiguous_taxa			-
Bacteria	Firmicutes	Clostridia	Clostridiales	Lachnospiraceae	FD2005	Unculturedbacterium			-
Bacteria	Firmicutes	Clostridia	Clostridiales	Lachnospiraceae	Fusicatenibacter		JuvenileFemale	3.49118	0.00865312
Bacteria	Firmicutes	Clostridia	Clostridiales	Lachnospiraceae	Fusicatenibacter	Fusicatenibactersaccharivorans			-
Bacteria	Firmicutes	Clostridia	Clostridiales	Lachnospiraceae	Fusicatenibacter	Unculturedbacterium	JuvenileFemale	3.49118	0.00865312
Bacteria	Firmicutes	Clostridia	Clostridiales	Lachnospiraceae	Herbinix				-
Bacteria	Firmicutes	Clostridia	Clostridiales	Lachnospiraceae	Herbinix	Metagenome			-
Bacteria	Firmicutes	Clostridia	Clostridiales	Lachnospiraceae	Herbinix	Unculturedbacterium			-
Bacteria	Firmicutes	Clostridia	Clostridiales	Lachnospiraceae	Howardella				-
Bacteria	Firmicutes	Clostridia	Clostridiales	Lachnospiraceae	Howardella	Ambiguous_taxa			-
Bacteria	Firmicutes	Clostridia	Clostridiales	Lachnospiraceae	Hungatella				-
Bacteria	Firmicutes	Clostridia	Clostridiales	Lachnospiraceae	Hungatella	Unculturedbacterium			-
Bacteria	Firmicutes	Clostridia	Clostridiales	Lachnospiraceae	Hungatella	UnculturedClostridiumsp			-
Bacteria	Firmicutes	Clostridia	Clostridiales	Lachnospiraceae	IncertaeSedis				-
Bacteria	Firmicutes	Clostridia	Clostridiales	Lachnospiraceae	IncertaeSedis	Ambiguous_taxa			-
Bacteria	Firmicutes	Clostridia	Clostridiales	Lachnospiraceae	IncertaeSedis	Unculturedbacterium			-
Bacteria	Firmicutes	Clostridia	Clostridiales	Lachnospiraceae	IncertaeSedis	UnculturedFirmicutesbacterium			-
Bacteria	Firmicutes	Clostridia	Clostridiales	Lachnospiraceae	Johnsonella				-
Bacteria	Firmicutes	Clostridia	Clostridiales	Lachnospiraceae	Johnsonella	Lachnospiraceaebacteriumcanineoraltaxon037			-
Bacteria	Firmicutes	Clostridia	Clostridiales	Lachnospiraceae	Lachnoclostridium				-
Bacteria	Firmicutes	Clostridia	Clostridiales	Lachnospiraceae	Lachnoclostridium	Ambiguous_taxa			-
Bacteria	Firmicutes	Clostridia	Clostridiales	Lachnospiraceae	Lachnoclostridium	Humangutmetagenome			-
Bacteria	Firmicutes	Clostridia	Clostridiales	Lachnospiraceae	Lachnoclostridium	Unculturedbacterium			-
Bacteria	Firmicutes	Clostridia	Clostridiales	Lachnospiraceae	Lachnoclostridium	Unculturedorganism			-
Bacteria	Firmicutes	Clostridia	Clostridiales	Lachnospiraceae	Lachnoclostridium	Unculturedrumenbacterium			-
Bacteria	Firmicutes	Clostridia	Clostridiales	Lachnospiraceae	Lachnoclostridium10				-
Bacteria	Firmicutes	Clostridia	Clostridiales	Lachnospiraceae	Lachnoclostridium10	Unculturedbacterium			-
Bacteria	Firmicutes	Clostridia	Clostridiales	Lachnospiraceae	Lachnoclostridium10	Unculturedrumenbacterium			-
Bacteria	Firmicutes	Clostridia	Clostridiales	Lachnospiraceae	Lachnoclostridium12				-
Bacteria	Firmicutes	Clostridia	Clostridiales	Lachnospiraceae	Lachnoclostridium12	Ambiguous_taxa			-
Bacteria	Firmicutes	Clostridia	Clostridiales	Lachnospiraceae	Lachnoclostridium12	Unculturedbacterium			-
Bacteria	Firmicutes	Clostridia	Clostridiales	Lachnospiraceae	Lachnoclostridium12	UnculturedClostridiaceaebacterium			-
Bacteria	Firmicutes	Clostridia	Clostridiales	Lachnospiraceae	Lachnoclostridium12	Unculturedrumenbacterium			-
Bacteria	Firmicutes	Clostridia	Clostridiales	Lachnospiraceae	Lachnoclostridium5				-
Bacteria	Firmicutes	Clostridia	Clostridiales	Lachnospiraceae	Lachnoclostridium5	Ambiguous_taxa			-
Bacteria	Firmicutes	Clostridia	Clostridiales	Lachnospiraceae	Lachnoclostridium5	Clostridiumsp_JPL_22			-
Bacteria	Firmicutes	Clostridia	Clostridiales	Lachnospiraceae	Lachnoclostridium5	Clostridiumsp_RT2			-
Bacteria	Firmicutes	Clostridia	Clostridiales	Lachnospiraceae	Lachnoclostridium5	Unculturedbacterium			-
Bacteria	Firmicutes	Clostridia	Clostridiales	Lachnospiraceae	Lachnoclostridium5	Unculturedorganism			-
Bacteria	Firmicutes	Clostridia	Clostridiales	Lachnospiraceae	LachnospiraceaeAC2044group				-
Bacteria	Firmicutes	Clostridia	Clostridiales	Lachnospiraceae	LachnospiraceaeAC2044group	Ambiguous_taxa			-
Bacteria	Firmicutes	Clostridia	Clostridiales	Lachnospiraceae	LachnospiraceaeAC2044group	Lachnospiraceaebacterium			-
Bacteria	Firmicutes	Clostridia	Clostridiales	Lachnospiraceae	LachnospiraceaeAC2044group	Unculturedbacterium			-
Bacteria	Firmicutes	Clostridia	Clostridiales	Lachnospiraceae	LachnospiraceaeAC2044group	Unculturedrumenbacterium			-
Bacteria	Firmicutes	Clostridia	Clostridiales	Lachnospiraceae	LachnospiraceaeFCS020group				-
Bacteria	Firmicutes	Clostridia	Clostridiales	Lachnospiraceae	LachnospiraceaeFCS020group	Ambiguous_taxa			-
Bacteria	Firmicutes	Clostridia	Clostridiales	Lachnospiraceae	LachnospiraceaeFCS020group	LachnospiraceaebacteriumRM42			-
Bacteria	Firmicutes	Clostridia	Clostridiales	Lachnospiraceae	LachnospiraceaeFCS020group	Unculturedbacterium			-
Bacteria	Firmicutes	Clostridia	Clostridiales	Lachnospiraceae	LachnospiraceaeFCS020group	UnculturedLachnospiraceaebacterium			-
Bacteria	Firmicutes	Clostridia	Clostridiales	Lachnospiraceae	LachnospiraceaeFCS020group	Unculturedprokaryote			-
Bacteria	Firmicutes	Clostridia	Clostridiales	Lachnospiraceae	LachnospiraceaeFCS020group	Unculturedrumenbacterium			-
Bacteria	Firmicutes	Clostridia	Clostridiales	Lachnospiraceae	LachnospiraceaeNC2004group				-
Bacteria	Firmicutes	Clostridia	Clostridiales	Lachnospiraceae	LachnospiraceaeNC2004group	Unculturedbacterium			-
Bacteria	Firmicutes	Clostridia	Clostridiales	Lachnospiraceae	LachnospiraceaeNC2004group	Unculturedrumenbacterium			-
Bacteria	Firmicutes	Clostridia	Clostridiales	Lachnospiraceae	LachnospiraceaeND3007group				-
Bacteria	Firmicutes	Clostridia	Clostridiales	Lachnospiraceae	LachnospiraceaeND3007group	Ambiguous_taxa			-
Bacteria	Firmicutes	Clostridia	Clostridiales	Lachnospiraceae	LachnospiraceaeND3007group	BacteriumYE257			-
Bacteria	Firmicutes	Clostridia	Clostridiales	Lachnospiraceae	LachnospiraceaeND3007group	Unculturedbacterium			-
Bacteria	Firmicutes	Clostridia	Clostridiales	Lachnospiraceae	LachnospiraceaeND3007group	Unculturedrumenbacterium			-
Bacteria	Firmicutes	Clostridia	Clostridiales	Lachnospiraceae	LachnospiraceaeNK3A20group				-
Bacteria	Firmicutes	Clostridia	Clostridiales	Lachnospiraceae	LachnospiraceaeNK3A20group	Ambiguous_taxa			-
Bacteria	Firmicutes	Clostridia	Clostridiales	Lachnospiraceae	LachnospiraceaeNK3A20group	Unculturedbacterium			-
Bacteria	Firmicutes	Clostridia	Clostridiales	Lachnospiraceae	LachnospiraceaeNK3A20group	Unculturedrumenbacterium			-
Bacteria	Firmicutes	Clostridia	Clostridiales	Lachnospiraceae	LachnospiraceaeNK4A136group				-
Bacteria	Firmicutes	Clostridia	Clostridiales	Lachnospiraceae	LachnospiraceaeNK4A136group	Ambiguous_taxa			-
Bacteria	Firmicutes	Clostridia	Clostridiales	Lachnospiraceae	LachnospiraceaeNK4A136group	Gutmetagenome			-
Bacteria	Firmicutes	Clostridia	Clostridiales	Lachnospiraceae	LachnospiraceaeNK4A136group	Unculturedbacterium			-
Bacteria	Firmicutes	Clostridia	Clostridiales	Lachnospiraceae	LachnospiraceaeNK4A136group	Unculturedorganism			-
Bacteria	Firmicutes	Clostridia	Clostridiales	Lachnospiraceae	LachnospiraceaeNK4A136group	Unculturedrumenbacterium			-
Bacteria	Firmicutes	Clostridia	Clostridiales	Lachnospiraceae	LachnospiraceaeNK4B4group				-
Bacteria	Firmicutes	Clostridia	Clostridiales	Lachnospiraceae	LachnospiraceaeNK4B4group	Ambiguous_taxa			-
Bacteria	Firmicutes	Clostridia	Clostridiales	Lachnospiraceae	LachnospiraceaeNK4B4group	Unculturedbacterium			-
Bacteria	Firmicutes	Clostridia	Clostridiales	Lachnospiraceae	LachnospiraceaeUCG_001				-
Bacteria	Firmicutes	Clostridia	Clostridiales	Lachnospiraceae	LachnospiraceaeUCG_001	Unculturedbacterium			-
Bacteria	Firmicutes	Clostridia	Clostridiales	Lachnospiraceae	LachnospiraceaeUCG_002				-
Bacteria	Firmicutes	Clostridia	Clostridiales	Lachnospiraceae	LachnospiraceaeUCG_002	Ambiguous_taxa			-
Bacteria	Firmicutes	Clostridia	Clostridiales	Lachnospiraceae	LachnospiraceaeUCG_002	Unculturedbacterium			-
Bacteria	Firmicutes	Clostridia	Clostridiales	Lachnospiraceae	LachnospiraceaeUCG_002	UnculturedFirmicutesbacterium			-
Bacteria	Firmicutes	Clostridia	Clostridiales	Lachnospiraceae	LachnospiraceaeUCG_002	UnculturedLachnospiraceaebacterium			-
Bacteria	Firmicutes	Clostridia	Clostridiales	Lachnospiraceae	LachnospiraceaeUCG_002	Unculturedrumenbacterium			-
Bacteria	Firmicutes	Clostridia	Clostridiales	Lachnospiraceae	LachnospiraceaeUCG_003				-
Bacteria	Firmicutes	Clostridia	Clostridiales	Lachnospiraceae	LachnospiraceaeUCG_003	Gutmetagenome			-
Bacteria	Firmicutes	Clostridia	Clostridiales	Lachnospiraceae	LachnospiraceaeUCG_004				-
Bacteria	Firmicutes	Clostridia	Clostridiales	Lachnospiraceae	LachnospiraceaeUCG_004	Unculturedbacterium			-
Bacteria	Firmicutes	Clostridia	Clostridiales	Lachnospiraceae	LachnospiraceaeUCG_006		SubadultFemale	2.93074	0.0144154
Bacteria	Firmicutes	Clostridia	Clostridiales	Lachnospiraceae	LachnospiraceaeUCG_006	Ambiguous_taxa	SubadultFemale	2.8606	0.0348092
Bacteria	Firmicutes	Clostridia	Clostridiales	Lachnospiraceae	LachnospiraceaeUCG_006	Unculturedbacterium	SubadultFemale	3.30185	0.0110612
Bacteria	Firmicutes	Clostridia	Clostridiales	Lachnospiraceae	LachnospiraceaeUCG_006	Unculturedorganism			-
Bacteria	Firmicutes	Clostridia	Clostridiales	Lachnospiraceae	LachnospiraceaeUCG_006	Unculturedrumenbacterium			-
Bacteria	Firmicutes	Clostridia	Clostridiales	Lachnospiraceae	LachnospiraceaeUCG_007				-
Bacteria	Firmicutes	Clostridia	Clostridiales	Lachnospiraceae	LachnospiraceaeUCG_007	Unculturedbacterium			-
Bacteria	Firmicutes	Clostridia	Clostridiales	Lachnospiraceae	LachnospiraceaeUCG_007	UnculturedFirmicutesbacterium			-
Bacteria	Firmicutes	Clostridia	Clostridiales	Lachnospiraceae	LachnospiraceaeUCG_008		SubadultFemale	3.7901	0.0132519
Bacteria	Firmicutes	Clostridia	Clostridiales	Lachnospiraceae	LachnospiraceaeUCG_008	Ambiguous_taxa			-
Bacteria	Firmicutes	Clostridia	Clostridiales	Lachnospiraceae	LachnospiraceaeUCG_008	Unculturedbacterium	SubadultFemale	3.79939	0.0161369
Bacteria	Firmicutes	Clostridia	Clostridiales	Lachnospiraceae	LachnospiraceaeUCG_008	UnculturedClostridiumsp			-
Bacteria	Firmicutes	Clostridia	Clostridiales	Lachnospiraceae	LachnospiraceaeUCG_008	UnculturedLachnospiraceaebacterium			-
Bacteria	Firmicutes	Clostridia	Clostridiales	Lachnospiraceae	LachnospiraceaeUCG_008	Unculturedrumenbacterium			-
Bacteria	Firmicutes	Clostridia	Clostridiales	Lachnospiraceae	LachnospiraceaeUCG_009				-
Bacteria	Firmicutes	Clostridia	Clostridiales	Lachnospiraceae	LachnospiraceaeUCG_009	Ambiguous_taxa			-
Bacteria	Firmicutes	Clostridia	Clostridiales	Lachnospiraceae	LachnospiraceaeUCG_009	Unculturedbacterium			-
Bacteria	Firmicutes	Clostridia	Clostridiales	Lachnospiraceae	LachnospiraceaeUCG_009	UnculturedLachnospiraceaebacterium			-
Bacteria	Firmicutes	Clostridia	Clostridiales	Lachnospiraceae	LachnospiraceaeUCG_009	Unculturedrumenbacterium			-
Bacteria	Firmicutes	Clostridia	Clostridiales	Lachnospiraceae	LachnospiraceaeUCG_010				-
Bacteria	Firmicutes	Clostridia	Clostridiales	Lachnospiraceae	LachnospiraceaeUCG_010	Ambiguous_taxa			-
Bacteria	Firmicutes	Clostridia	Clostridiales	Lachnospiraceae	LachnospiraceaeUCG_010	Unculturedbacterium			-
Bacteria	Firmicutes	Clostridia	Clostridiales	Lachnospiraceae	LachnospiraceaeUCG_010	Unculturedrumenbacterium			-
Bacteria	Firmicutes	Clostridia	Clostridiales	Lachnospiraceae	LachnospiraceaeXPB1014group		SubadultFemale	3.3617	0.0491678
Bacteria	Firmicutes	Clostridia	Clostridiales	Lachnospiraceae	LachnospiraceaeXPB1014group	Ambiguous_taxa	SubadultFemale	3.37126	0.0444537
Bacteria	Firmicutes	Clostridia	Clostridiales	Lachnospiraceae	LachnospiraceaeXPB1014group	Unculturedbacterium			-
Bacteria	Firmicutes	Clostridia	Clostridiales	Lachnospiraceae	LachnospiraceaeXPB1014group	Unculturedrumenbacterium			-
Bacteria	Firmicutes	Clostridia	Clostridiales	Lachnospiraceae	Lachnotalea				-
Bacteria	Firmicutes	Clostridia	Clostridiales	Lachnospiraceae	Lachnotalea	Unculturedbacterium			-
Bacteria	Firmicutes	Clostridia	Clostridiales	Lachnospiraceae	Marvinbryantia		SubadultFemale	3.12137	0.0465669
Bacteria	Firmicutes	Clostridia	Clostridiales	Lachnospiraceae	Marvinbryantia	Ambiguous_taxa			-
Bacteria	Firmicutes	Clostridia	Clostridiales	Lachnospiraceae	Marvinbryantia	Metagenome			-
Bacteria	Firmicutes	Clostridia	Clostridiales	Lachnospiraceae	Marvinbryantia	Unculturedbacterium			-
Bacteria	Firmicutes	Clostridia	Clostridiales	Lachnospiraceae	Marvinbryantia	UnculturedLachnospiraceaebacterium			-
Bacteria	Firmicutes	Clostridia	Clostridiales	Lachnospiraceae	Marvinbryantia	Unculturedrumenbacterium			-
Bacteria	Firmicutes	Clostridia	Clostridiales	Lachnospiraceae	Marvinbryantia	Wallabygutmetagenome			-
Bacteria	Firmicutes	Clostridia	Clostridiales	Lachnospiraceae	Mobilitalea				-
Bacteria	Firmicutes	Clostridia	Clostridiales	Lachnospiraceae	Mobilitalea	Unculturedbacterium			-
Bacteria	Firmicutes	Clostridia	Clostridiales	Lachnospiraceae	Moryella				-
Bacteria	Firmicutes	Clostridia	Clostridiales	Lachnospiraceae	Moryella	Unculturedbacterium			-
Bacteria	Firmicutes	Clostridia	Clostridiales	Lachnospiraceae	Murimonas				-
Bacteria	Firmicutes	Clostridia	Clostridiales	Lachnospiraceae	Murimonas	Ambiguous_taxa			-
Bacteria	Firmicutes	Clostridia	Clostridiales	Lachnospiraceae	Oribacterium				-
Bacteria	Firmicutes	Clostridia	Clostridiales	Lachnospiraceae	Oribacterium	Ambiguous_taxa			-
Bacteria	Firmicutes	Clostridia	Clostridiales	Lachnospiraceae	Oribacterium	Unculturedbacterium			-
Bacteria	Firmicutes	Clostridia	Clostridiales	Lachnospiraceae	Oribacterium	UnculturedLachnospiraceaebacterium			-
Bacteria	Firmicutes	Clostridia	Clostridiales	Lachnospiraceae	PossiblegenusSk018				-
Bacteria	Firmicutes	Clostridia	Clostridiales	Lachnospiraceae	PossiblegenusSk018	Ambiguous_taxa			-
Bacteria	Firmicutes	Clostridia	Clostridiales	Lachnospiraceae	PossiblegenusSk018	Unculturedrumenbacterium			-
Bacteria	Firmicutes	Clostridia	Clostridiales	Lachnospiraceae	Probablegenus10				-
Bacteria	Firmicutes	Clostridia	Clostridiales	Lachnospiraceae	Probablegenus10	Unculturedrumenbacterium			-
Bacteria	Firmicutes	Clostridia	Clostridiales	Lachnospiraceae	Pseudobutyrivibrio				-
Bacteria	Firmicutes	Clostridia	Clostridiales	Lachnospiraceae	Pseudobutyrivibrio	Ambiguous_taxa			-
Bacteria	Firmicutes	Clostridia	Clostridiales	Lachnospiraceae	Pseudobutyrivibrio	Pseudobutyrivibriosp_CA49			-
Bacteria	Firmicutes	Clostridia	Clostridiales	Lachnospiraceae	Pseudobutyrivibrio	Pseudobutyrivibrioxylanivorans			-
Bacteria	Firmicutes	Clostridia	Clostridiales	Lachnospiraceae	Pseudobutyrivibrio	Unculturedbacterium			-
Bacteria	Firmicutes	Clostridia	Clostridiales	Lachnospiraceae	Pseudobutyrivibrio	UnculturedLachnospiraceaebacterium			-
Bacteria	Firmicutes	Clostridia	Clostridiales	Lachnospiraceae	Pseudobutyrivibrio	Unculturedrumenbacterium			-
Bacteria	Firmicutes	Clostridia	Clostridiales	Lachnospiraceae	Robinsoniella				-
Bacteria	Firmicutes	Clostridia	Clostridiales	Lachnospiraceae	Robinsoniella	UnculturedLachnospiraceaebacterium			-
Bacteria	Firmicutes	Clostridia	Clostridiales	Lachnospiraceae	Roseburia				-
Bacteria	Firmicutes	Clostridia	Clostridiales	Lachnospiraceae	Roseburia	Ambiguous_taxa			-
Bacteria	Firmicutes	Clostridia	Clostridiales	Lachnospiraceae	Roseburia	Unculturedbacterium			-
Bacteria	Firmicutes	Clostridia	Clostridiales	Lachnospiraceae	Roseburia	Unculturedorganism			-
Bacteria	Firmicutes	Clostridia	Clostridiales	Lachnospiraceae	Roseburia	UnculturedRoseburiasp			-
Bacteria	Firmicutes	Clostridia	Clostridiales	Lachnospiraceae	Roseburia	Unculturedrumenbacterium			-
Bacteria	Firmicutes	Clostridia	Clostridiales	Lachnospiraceae	Shuttleworthia				-
Bacteria	Firmicutes	Clostridia	Clostridiales	Lachnospiraceae	Shuttleworthia	Ambiguous_taxa			-
Bacteria	Firmicutes	Clostridia	Clostridiales	Lachnospiraceae	Shuttleworthia	Unculturedbacterium			-
Bacteria	Firmicutes	Clostridia	Clostridiales	Lachnospiraceae	Syntrophococcus				-
Bacteria	Firmicutes	Clostridia	Clostridiales	Lachnospiraceae	Syntrophococcus	Ambiguous_taxa			-
Bacteria	Firmicutes	Clostridia	Clostridiales	Lachnospiraceae	Syntrophococcus	Unculturedbacterium			-
Bacteria	Firmicutes	Clostridia	Clostridiales	Lachnospiraceae	Tyzzerella4				-
Bacteria	Firmicutes	Clostridia	Clostridiales	Lachnospiraceae	Tyzzerella4	Tyzzerellasp_Marseille_P3062			-
Bacteria	Firmicutes	Clostridia	Clostridiales	Lachnospiraceae	Tyzzerella4	Unculturedbacterium			-
Bacteria	Firmicutes	Clostridia	Clostridiales	Lachnospiraceae	Uncultured				-
Bacteria	Firmicutes	Clostridia	Clostridiales	Lachnospiraceae	Uncultured	Ambiguous_taxa			-
Bacteria	Firmicutes	Clostridia	Clostridiales	Lachnospiraceae	Uncultured	BacteriumYE59			-
Bacteria	Firmicutes	Clostridia	Clostridiales	Lachnospiraceae	Uncultured	Clostridiumsp_Clone_33			-
Bacteria	Firmicutes	Clostridia	Clostridiales	Lachnospiraceae	Uncultured	Gutmetagenome			-
Bacteria	Firmicutes	Clostridia	Clostridiales	Lachnospiraceae	Uncultured	Unculturedbacterium			-
Bacteria	Firmicutes	Clostridia	Clostridiales	Lachnospiraceae	Uncultured	UnculturedClostridiabacterium			-
Bacteria	Firmicutes	Clostridia	Clostridiales	Lachnospiraceae	Uncultured	UnculturedClostridialesbacterium	SubadultFemale	3.03839	0.0318892
Bacteria	Firmicutes	Clostridia	Clostridiales	Lachnospiraceae	Uncultured	UnculturedFirmicutesbacterium			-
Bacteria	Firmicutes	Clostridia	Clostridiales	Lachnospiraceae	Uncultured	UnculturedLachnospiraceaebacterium			-
Bacteria	Firmicutes	Clostridia	Clostridiales	Lachnospiraceae	Uncultured	Unculturedorganism			-
Bacteria	Firmicutes	Clostridia	Clostridiales	Lachnospiraceae	Uncultured	Unculturedrumenbacterium			-
Bacteria	Firmicutes	Clostridia	Clostridiales	Lachnospiraceae	Unculturedbacterium				-
Bacteria	Firmicutes	Clostridia	Clostridiales	Lachnospiraceae	Unculturedbacterium	Unculturedbacterium			-
Bacteria	Firmicutes	Clostridia	Clostridiales	Lachnospiraceae	UnculturedFirmicutesbacterium				-
Bacteria	Firmicutes	Clostridia	Clostridiales	Lachnospiraceae	UnculturedFirmicutesbacterium	UnculturedFirmicutesbacterium			-
Bacteria	Firmicutes	Clostridia	Clostridiales	Lachnospiraceae	XBB1006				-
Bacteria	Firmicutes	Clostridia	Clostridiales	Lachnospiraceae	XBB1006	Ambiguous_taxa			-
Bacteria	Firmicutes	Clostridia	Clostridiales	Lachnospiraceae	XBB1006	Unculturedbacterium			-
Bacteria	Firmicutes	Clostridia	Clostridiales	Peptococcaceae					-
Bacteria	Firmicutes	Clostridia	Clostridiales	Peptococcaceae	Desulfosporosinus				-
Bacteria	Firmicutes	Clostridia	Clostridiales	Peptococcaceae	Desulfosporosinus	Ambiguous_taxa			-
Bacteria	Firmicutes	Clostridia	Clostridiales	Peptococcaceae	Desulfotomaculum				-
Bacteria	Firmicutes	Clostridia	Clostridiales	Peptococcaceae	Desulfotomaculum	AnaerobicbacteriumLacC			-
Bacteria	Firmicutes	Clostridia	Clostridiales	Peptococcaceae	Peptococcus				-
Bacteria	Firmicutes	Clostridia	Clostridiales	Peptococcaceae	Peptococcus	Unculturedorganism			-
Bacteria	Firmicutes	Clostridia	Clostridiales	Peptococcaceae	Uncultured				-
Bacteria	Firmicutes	Clostridia	Clostridiales	Peptococcaceae	Uncultured	Ambiguous_taxa			-
Bacteria	Firmicutes	Clostridia	Clostridiales	Peptococcaceae	Uncultured	Unculturedbacterium			-
Bacteria	Firmicutes	Clostridia	Clostridiales	Peptococcaceae	Uncultured	Unculturedorganism			-
Bacteria	Firmicutes	Clostridia	Clostridiales	Peptococcaceae	Uncultured	Unculturedrumenbacterium			-
Bacteria	Firmicutes	Clostridia	Clostridiales	Peptostreptococcaceae					-
Bacteria	Firmicutes	Clostridia	Clostridiales	Peptostreptococcaceae	Ambiguous_taxa				-
Bacteria	Firmicutes	Clostridia	Clostridiales	Peptostreptococcaceae	Ambiguous_taxa	Ambiguous_taxa			-
Bacteria	Firmicutes	Clostridia	Clostridiales	Peptostreptococcaceae	Paeniclostridium				-
Bacteria	Firmicutes	Clostridia	Clostridiales	Peptostreptococcaceae	Paeniclostridium	Unculturedbacterium			-
Bacteria	Firmicutes	Clostridia	Clostridiales	Peptostreptococcaceae	Paraclostridium				-
Bacteria	Firmicutes	Clostridia	Clostridiales	Peptostreptococcaceae	Paraclostridium	Ambiguous_taxa			-
Bacteria	Firmicutes	Clostridia	Clostridiales	Peptostreptococcaceae	Peptoclostridium				-
Bacteria	Firmicutes	Clostridia	Clostridiales	Peptostreptococcaceae	Peptoclostridium	Unculturedbacterium			-
Bacteria	Firmicutes	Clostridia	Clostridiales	Peptostreptococcaceae	Peptostreptococcus				-
Bacteria	Firmicutes	Clostridia	Clostridiales	Peptostreptococcaceae	Peptostreptococcus	Ambiguous_taxa			-
Bacteria	Firmicutes	Clostridia	Clostridiales	Peptostreptococcaceae	Peptostreptococcus	Unculturedbacterium			-
Bacteria	Firmicutes	Clostridia	Clostridiales	Peptostreptococcaceae	Romboutsia				-
Bacteria	Firmicutes	Clostridia	Clostridiales	Peptostreptococcaceae	Romboutsia	Ambiguous_taxa			-
Bacteria	Firmicutes	Clostridia	Clostridiales	Peptostreptococcaceae	Romboutsia	Unculturedbacterium			-
Bacteria	Firmicutes	Clostridia	Clostridiales	Peptostreptococcaceae	Sporacetigenium				-
Bacteria	Firmicutes	Clostridia	Clostridiales	Peptostreptococcaceae	Sporacetigenium	Ambiguous_taxa			-
Bacteria	Firmicutes	Clostridia	Clostridiales	Peptostreptococcaceae	Terrisporobacter				-
Bacteria	Firmicutes	Clostridia	Clostridiales	Peptostreptococcaceae	Terrisporobacter	Unculturedorganism			-
Bacteria	Firmicutes	Clostridia	Clostridiales	Peptostreptococcaceae	Uncultured				-
Bacteria	Firmicutes	Clostridia	Clostridiales	Peptostreptococcaceae	Uncultured	Unculturedbacterium			-
Bacteria	Firmicutes	Clostridia	Clostridiales	Ruminococcaceae					-
Bacteria	Firmicutes	Clostridia	Clostridiales	Ruminococcaceae	_Eubacterium_coprostanoligenesgroup				-
Bacteria	Firmicutes	Clostridia	Clostridiales	Ruminococcaceae	_Eubacterium_coprostanoligenesgroup	Ambiguous_taxa			-
Bacteria	Firmicutes	Clostridia	Clostridiales	Ruminococcaceae	_Eubacterium_coprostanoligenesgroup	Humangutmetagenome			-
Bacteria	Firmicutes	Clostridia	Clostridiales	Ruminococcaceae	_Eubacterium_coprostanoligenesgroup	Unculturedbacterium			-
Bacteria	Firmicutes	Clostridia	Clostridiales	Ruminococcaceae	_Eubacterium_coprostanoligenesgroup	UnculturedClostridiabacterium			-
Bacteria	Firmicutes	Clostridia	Clostridiales	Ruminococcaceae	_Eubacterium_coprostanoligenesgroup	UnculturedFirmicutesbacterium			-
Bacteria	Firmicutes	Clostridia	Clostridiales	Ruminococcaceae	_Eubacterium_coprostanoligenesgroup	Unculturedorganism			-
Bacteria	Firmicutes	Clostridia	Clostridiales	Ruminococcaceae	_Eubacterium_coprostanoligenesgroup	Unculturedrumenbacterium			-
Bacteria	Firmicutes	Clostridia	Clostridiales	Ruminococcaceae	Acetivibrio				-
Bacteria	Firmicutes	Clostridia	Clostridiales	Ruminococcaceae	Acetivibrio	Unculturedbacterium			-
Bacteria	Firmicutes	Clostridia	Clostridiales	Ruminococcaceae	Ambiguous_taxa				-
Bacteria	Firmicutes	Clostridia	Clostridiales	Ruminococcaceae	Ambiguous_taxa	Unculturedbacterium			-
Bacteria	Firmicutes	Clostridia	Clostridiales	Ruminococcaceae	Anaerobacterium				-
Bacteria	Firmicutes	Clostridia	Clostridiales	Ruminococcaceae	Anaerobacterium	Unculturedbacterium			-
Bacteria	Firmicutes	Clostridia	Clostridiales	Ruminococcaceae	Butyricicoccus				-
Bacteria	Firmicutes	Clostridia	Clostridiales	Ruminococcaceae	Butyricicoccus	Ambiguous_taxa			-
Bacteria	Firmicutes	Clostridia	Clostridiales	Ruminococcaceae	Butyricicoccus	Unculturedbacterium			-
Bacteria	Firmicutes	Clostridia	Clostridiales	Ruminococcaceae	CAG_352				-
Bacteria	Firmicutes	Clostridia	Clostridiales	Ruminococcaceae	CAG_352	UnculturedRuminococcussp			-
Bacteria	Firmicutes	Clostridia	Clostridiales	Ruminococcaceae	CandidatusSoleaferrea				-
Bacteria	Firmicutes	Clostridia	Clostridiales	Ruminococcaceae	CandidatusSoleaferrea	Unculturedbacterium			-
Bacteria	Firmicutes	Clostridia	Clostridiales	Ruminococcaceae	Faecalibacterium				-
Bacteria	Firmicutes	Clostridia	Clostridiales	Ruminococcaceae	Faecalibacterium	Faecalibacteriumsp_canineoraltaxon147			-
Bacteria	Firmicutes	Clostridia	Clostridiales	Ruminococcaceae	Faecalibacterium	Humangutmetagenome			-
Bacteria	Firmicutes	Clostridia	Clostridiales	Ruminococcaceae	Faecalibacterium	Unculturedbacterium			-
Bacteria	Firmicutes	Clostridia	Clostridiales	Ruminococcaceae	Fastidiosipila				-
Bacteria	Firmicutes	Clostridia	Clostridiales	Ruminococcaceae	Fastidiosipila	Ambiguous_taxa			-
Bacteria	Firmicutes	Clostridia	Clostridiales	Ruminococcaceae	Fastidiosipila	Unculturedbacterium			-
Bacteria	Firmicutes	Clostridia	Clostridiales	Ruminococcaceae	GCA_900066225				-
Bacteria	Firmicutes	Clostridia	Clostridiales	Ruminococcaceae	GCA_900066225	Ambiguous_taxa			-
Bacteria	Firmicutes	Clostridia	Clostridiales	Ruminococcaceae	Hydrogenoanaerobacterium				-
Bacteria	Firmicutes	Clostridia	Clostridiales	Ruminococcaceae	Hydrogenoanaerobacterium	Unculturedbacterium			-
Bacteria	Firmicutes	Clostridia	Clostridiales	Ruminococcaceae	Hydrogenoanaerobacterium	Unculturedrumenbacterium			-
Bacteria	Firmicutes	Clostridia	Clostridiales	Ruminococcaceae	Intestinimonas				-
Bacteria	Firmicutes	Clostridia	Clostridiales	Ruminococcaceae	Intestinimonas	Ambiguous_taxa			-
Bacteria	Firmicutes	Clostridia	Clostridiales	Ruminococcaceae	Intestinimonas	Unculturedbacterium			-
Bacteria	Firmicutes	Clostridia	Clostridiales	Ruminococcaceae	Oscillibacter				-
Bacteria	Firmicutes	Clostridia	Clostridiales	Ruminococcaceae	Oscillibacter	Ambiguous_taxa			-
Bacteria	Firmicutes	Clostridia	Clostridiales	Ruminococcaceae	Oscillibacter	Unculturedbacterium			-
Bacteria	Firmicutes	Clostridia	Clostridiales	Ruminococcaceae	Oscillospira				-
Bacteria	Firmicutes	Clostridia	Clostridiales	Ruminococcaceae	Oscillospira	Unculturedbacterium			-
Bacteria	Firmicutes	Clostridia	Clostridiales	Ruminococcaceae	Papillibacter				-
Bacteria	Firmicutes	Clostridia	Clostridiales	Ruminococcaceae	Papillibacter	Ambiguous_taxa			-
Bacteria	Firmicutes	Clostridia	Clostridiales	Ruminococcaceae	Papillibacter	Unculturedbacterium			-
Bacteria	Firmicutes	Clostridia	Clostridiales	Ruminococcaceae	Papillibacter	UnculturedClostridiaceaebacterium	JuvenileFemale	3.35884	0.0453538
Bacteria	Firmicutes	Clostridia	Clostridiales	Ruminococcaceae	Papillibacter	Unculturedprokaryote			-
Bacteria	Firmicutes	Clostridia	Clostridiales	Ruminococcaceae	Papillibacter	Unculturedrumenbacterium			-
Bacteria	Firmicutes	Clostridia	Clostridiales	Ruminococcaceae	Pseudobacteroides				-
Bacteria	Firmicutes	Clostridia	Clostridiales	Ruminococcaceae	Pseudobacteroides	Ambiguous_taxa			-
Bacteria	Firmicutes	Clostridia	Clostridiales	Ruminococcaceae	Ruminiclostridium				-
Bacteria	Firmicutes	Clostridia	Clostridiales	Ruminococcaceae	Ruminiclostridium	Ambiguous_taxa			-
Bacteria	Firmicutes	Clostridia	Clostridiales	Ruminococcaceae	Ruminiclostridium	Unculturedbacterium			-
Bacteria	Firmicutes	Clostridia	Clostridiales	Ruminococcaceae	Ruminiclostridium1				-
Bacteria	Firmicutes	Clostridia	Clostridiales	Ruminococcaceae	Ruminiclostridium1	Unculturedbacterium			-
Bacteria	Firmicutes	Clostridia	Clostridiales	Ruminococcaceae	Ruminiclostridium1	Unculturedrumenbacterium			-
Bacteria	Firmicutes	Clostridia	Clostridiales	Ruminococcaceae	Ruminiclostridium5				-
Bacteria	Firmicutes	Clostridia	Clostridiales	Ruminococcaceae	Ruminiclostridium5	Unculturedbacterium			-
Bacteria	Firmicutes	Clostridia	Clostridiales	Ruminococcaceae	Ruminiclostridium5	Unculturedrumenbacterium			-
Bacteria	Firmicutes	Clostridia	Clostridiales	Ruminococcaceae	Ruminiclostridium6				-
Bacteria	Firmicutes	Clostridia	Clostridiales	Ruminococcaceae	Ruminiclostridium6	_Eubacterium_siraeumDSM15702			-
Bacteria	Firmicutes	Clostridia	Clostridiales	Ruminococcaceae	Ruminiclostridium9				-
Bacteria	Firmicutes	Clostridia	Clostridiales	Ruminococcaceae	Ruminiclostridium9	Ambiguous_taxa			-
Bacteria	Firmicutes	Clostridia	Clostridiales	Ruminococcaceae	Ruminiclostridium9	Unculturedbacterium	JuvenileFemale	4.24921	0.0159963
Bacteria	Firmicutes	Clostridia	Clostridiales	Ruminococcaceae	Ruminiclostridium9	Unculturedorganism			-
Bacteria	Firmicutes	Clostridia	Clostridiales	Ruminococcaceae	Ruminiclostridium9	Unculturedrumenbacterium	JuvenileFemale	3.71467	0.000200188
Bacteria	Firmicutes	Clostridia	Clostridiales	Ruminococcaceae	RuminococcaceaeNK4A214group				-
Bacteria	Firmicutes	Clostridia	Clostridiales	Ruminococcaceae	RuminococcaceaeNK4A214group	Ambiguous_taxa			-
Bacteria	Firmicutes	Clostridia	Clostridiales	Ruminococcaceae	RuminococcaceaeNK4A214group	Unculturedbacterium			-
Bacteria	Firmicutes	Clostridia	Clostridiales	Ruminococcaceae	RuminococcaceaeNK4A214group	UnculturedLachnospiraceaebacterium			-
Bacteria	Firmicutes	Clostridia	Clostridiales	Ruminococcaceae	RuminococcaceaeNK4A214group	Unculturedrumenbacterium			-
Bacteria	Firmicutes	Clostridia	Clostridiales	Ruminococcaceae	RuminococcaceaeNK4A214group	UnculturedRuminococcaceaebacterium			-
Bacteria	Firmicutes	Clostridia	Clostridiales	Ruminococcaceae	RuminococcaceaeUCG_002				-
Bacteria	Firmicutes	Clostridia	Clostridiales	Ruminococcaceae	RuminococcaceaeUCG_002	Ambiguous_taxa			-
Bacteria	Firmicutes	Clostridia	Clostridiales	Ruminococcaceae	RuminococcaceaeUCG_002	Gutmetagenome			-
Bacteria	Firmicutes	Clostridia	Clostridiales	Ruminococcaceae	RuminococcaceaeUCG_002	Unculturedbacterium			-
Bacteria	Firmicutes	Clostridia	Clostridiales	Ruminococcaceae	RuminococcaceaeUCG_002	Unculturedorganism			-
Bacteria	Firmicutes	Clostridia	Clostridiales	Ruminococcaceae	RuminococcaceaeUCG_002	Unculturedrumenbacterium			-
Bacteria	Firmicutes	Clostridia	Clostridiales	Ruminococcaceae	RuminococcaceaeUCG_002	UnculturedRuminococcaceaebacterium			-
Bacteria	Firmicutes	Clostridia	Clostridiales	Ruminococcaceae	RuminococcaceaeUCG_003				-
Bacteria	Firmicutes	Clostridia	Clostridiales	Ruminococcaceae	RuminococcaceaeUCG_003	Gutmetagenome			-
Bacteria	Firmicutes	Clostridia	Clostridiales	Ruminococcaceae	RuminococcaceaeUCG_003	Unculturedbacterium			-
Bacteria	Firmicutes	Clostridia	Clostridiales	Ruminococcaceae	RuminococcaceaeUCG_004				-
Bacteria	Firmicutes	Clostridia	Clostridiales	Ruminococcaceae	RuminococcaceaeUCG_004	Unculturedbacterium			-
Bacteria	Firmicutes	Clostridia	Clostridiales	Ruminococcaceae	RuminococcaceaeUCG_005				-
Bacteria	Firmicutes	Clostridia	Clostridiales	Ruminococcaceae	RuminococcaceaeUCG_005	Ambiguous_taxa			-
Bacteria	Firmicutes	Clostridia	Clostridiales	Ruminococcaceae	RuminococcaceaeUCG_005	Unculturedbacterium			-
Bacteria	Firmicutes	Clostridia	Clostridiales	Ruminococcaceae	RuminococcaceaeUCG_005	Unculturedorganism			-
Bacteria	Firmicutes	Clostridia	Clostridiales	Ruminococcaceae	RuminococcaceaeUCG_005	Unculturedrumenbacterium			-
Bacteria	Firmicutes	Clostridia	Clostridiales	Ruminococcaceae	RuminococcaceaeUCG_007				-
Bacteria	Firmicutes	Clostridia	Clostridiales	Ruminococcaceae	RuminococcaceaeUCG_007	Ambiguous_taxa			-
Bacteria	Firmicutes	Clostridia	Clostridiales	Ruminococcaceae	RuminococcaceaeUCG_007	Unculturedbacterium			-
Bacteria	Firmicutes	Clostridia	Clostridiales	Ruminococcaceae	RuminococcaceaeUCG_008				-
Bacteria	Firmicutes	Clostridia	Clostridiales	Ruminococcaceae	RuminococcaceaeUCG_008	Unculturedbacterium			-
Bacteria	Firmicutes	Clostridia	Clostridiales	Ruminococcaceae	RuminococcaceaeUCG_009				-
Bacteria	Firmicutes	Clostridia	Clostridiales	Ruminococcaceae	RuminococcaceaeUCG_009	Unculturedbacterium			-
Bacteria	Firmicutes	Clostridia	Clostridiales	Ruminococcaceae	RuminococcaceaeUCG_010				-
Bacteria	Firmicutes	Clostridia	Clostridiales	Ruminococcaceae	RuminococcaceaeUCG_010	Ambiguous_taxa			-
Bacteria	Firmicutes	Clostridia	Clostridiales	Ruminococcaceae	RuminococcaceaeUCG_010	Unculturedbacterium			-
Bacteria	Firmicutes	Clostridia	Clostridiales	Ruminococcaceae	RuminococcaceaeUCG_010	UnculturedClostridialesbacterium			-
Bacteria	Firmicutes	Clostridia	Clostridiales	Ruminococcaceae	RuminococcaceaeUCG_010	Unculturedrumenbacterium			-
Bacteria	Firmicutes	Clostridia	Clostridiales	Ruminococcaceae	RuminococcaceaeUCG_010	UnculturedRuminococcaceaebacterium			-
Bacteria	Firmicutes	Clostridia	Clostridiales	Ruminococcaceae	RuminococcaceaeUCG_010	UnidentifiedrumenbacteriumRFN85			-
Bacteria	Firmicutes	Clostridia	Clostridiales	Ruminococcaceae	RuminococcaceaeUCG_011				-
Bacteria	Firmicutes	Clostridia	Clostridiales	Ruminococcaceae	RuminococcaceaeUCG_011	Unculturedbacterium			-
Bacteria	Firmicutes	Clostridia	Clostridiales	Ruminococcaceae	RuminococcaceaeUCG_011	Unculturedrumenbacterium			-
Bacteria	Firmicutes	Clostridia	Clostridiales	Ruminococcaceae	RuminococcaceaeUCG_012				-
Bacteria	Firmicutes	Clostridia	Clostridiales	Ruminococcaceae	RuminococcaceaeUCG_012	Unculturedbacterium			-
Bacteria	Firmicutes	Clostridia	Clostridiales	Ruminococcaceae	RuminococcaceaeUCG_012	Unculturedrumenbacterium			-
Bacteria	Firmicutes	Clostridia	Clostridiales	Ruminococcaceae	RuminococcaceaeUCG_013				-
Bacteria	Firmicutes	Clostridia	Clostridiales	Ruminococcaceae	RuminococcaceaeUCG_013	Ambiguous_taxa			-
Bacteria	Firmicutes	Clostridia	Clostridiales	Ruminococcaceae	RuminococcaceaeUCG_013	Unculturedbacterium			-
Bacteria	Firmicutes	Clostridia	Clostridiales	Ruminococcaceae	RuminococcaceaeUCG_013	UnculturedClostridiumsp			-
Bacteria	Firmicutes	Clostridia	Clostridiales	Ruminococcaceae	RuminococcaceaeUCG_014				-
Bacteria	Firmicutes	Clostridia	Clostridiales	Ruminococcaceae	RuminococcaceaeUCG_014	Ambiguous_taxa			-
Bacteria	Firmicutes	Clostridia	Clostridiales	Ruminococcaceae	RuminococcaceaeUCG_014	Gutmetagenome			-
Bacteria	Firmicutes	Clostridia	Clostridiales	Ruminococcaceae	RuminococcaceaeUCG_014	Unculturedbacterium			-
Bacteria	Firmicutes	Clostridia	Clostridiales	Ruminococcaceae	RuminococcaceaeUCG_014	UnculturedClostridialesbacterium			-
Bacteria	Firmicutes	Clostridia	Clostridiales	Ruminococcaceae	RuminococcaceaeUCG_014	Unculturedorganism			-
Bacteria	Firmicutes	Clostridia	Clostridiales	Ruminococcaceae	RuminococcaceaeUCG_014	Unculturedrumenbacterium			-
Bacteria	Firmicutes	Clostridia	Clostridiales	Ruminococcaceae	RuminococcaceaeUCG_014	UnculturedRuminococcaceaebacterium			-
Bacteria	Firmicutes	Clostridia	Clostridiales	Ruminococcaceae	RuminococcaceaeV9D2013group				-
Bacteria	Firmicutes	Clostridia	Clostridiales	Ruminococcaceae	RuminococcaceaeV9D2013group	Ambiguous_taxa			-
Bacteria	Firmicutes	Clostridia	Clostridiales	Ruminococcaceae	RuminococcaceaeV9D2013group	Unculturedbacterium			-
Bacteria	Firmicutes	Clostridia	Clostridiales	Ruminococcaceae	RuminococcaceaeV9D2013group	Unculturedrumenbacterium			-
Bacteria	Firmicutes	Clostridia	Clostridiales	Ruminococcaceae	Ruminococcus1		SubadultFemale	2.92178	0.0457535
Bacteria	Firmicutes	Clostridia	Clostridiales	Ruminococcaceae	Ruminococcus1	Ambiguous_taxa			-
Bacteria	Firmicutes	Clostridia	Clostridiales	Ruminococcaceae	Ruminococcus1	Metagenome	SubadultFemale	2.89217	0.0499764
Bacteria	Firmicutes	Clostridia	Clostridiales	Ruminococcaceae	Ruminococcus1	Ruminococcusflavefaciens			-
Bacteria	Firmicutes	Clostridia	Clostridiales	Ruminococcaceae	Ruminococcus1	Unculturedbacterium			-
Bacteria	Firmicutes	Clostridia	Clostridiales	Ruminococcaceae	Ruminococcus1	Unculturedorganism			-
Bacteria	Firmicutes	Clostridia	Clostridiales	Ruminococcaceae	Ruminococcus1	Unculturedrumenbacterium			-
Bacteria	Firmicutes	Clostridia	Clostridiales	Ruminococcaceae	Ruminococcus2				-
Bacteria	Firmicutes	Clostridia	Clostridiales	Ruminococcaceae	Ruminococcus2	Ambiguous_taxa			-
Bacteria	Firmicutes	Clostridia	Clostridiales	Ruminococcaceae	Ruminococcus2	Unculturedbacterium			-
Bacteria	Firmicutes	Clostridia	Clostridiales	Ruminococcaceae	Saccharofermentans				-
Bacteria	Firmicutes	Clostridia	Clostridiales	Ruminococcaceae	Saccharofermentans	Ambiguous_taxa			-
Bacteria	Firmicutes	Clostridia	Clostridiales	Ruminococcaceae	Saccharofermentans	Unculturedbacterium			-
Bacteria	Firmicutes	Clostridia	Clostridiales	Ruminococcaceae	Saccharofermentans	Unculturedrumenbacterium			-
Bacteria	Firmicutes	Clostridia	Clostridiales	Ruminococcaceae	Sporobacter				-
Bacteria	Firmicutes	Clostridia	Clostridiales	Ruminococcaceae	Sporobacter	Ambiguous_taxa			-
Bacteria	Firmicutes	Clostridia	Clostridiales	Ruminococcaceae	Subdoligranulum				-
Bacteria	Firmicutes	Clostridia	Clostridiales	Ruminococcaceae	Subdoligranulum	Unculturedbacterium			-
Bacteria	Firmicutes	Clostridia	Clostridiales	Ruminococcaceae	Subdoligranulum	UnculturedRuminococcaceaebacterium			-
Bacteria	Firmicutes	Clostridia	Clostridiales	Ruminococcaceae	UBA1819				-
Bacteria	Firmicutes	Clostridia	Clostridiales	Ruminococcaceae	UBA1819	Ruthenibacteriumlactatiformans			-
Bacteria	Firmicutes	Clostridia	Clostridiales	Ruminococcaceae	Uncultured				-
Bacteria	Firmicutes	Clostridia	Clostridiales	Ruminococcaceae	Uncultured	Ambiguous_taxa			-
Bacteria	Firmicutes	Clostridia	Clostridiales	Ruminococcaceae	Uncultured	Unculturedbacterium			-
Bacteria	Firmicutes	Clostridia	Clostridiales	Ruminococcaceae	Uncultured	UnculturedClostridialesbacterium			-
Bacteria	Firmicutes	Clostridia	Clostridiales	Ruminococcaceae	Uncultured	UnculturedFirmicutesbacterium			-
Bacteria	Firmicutes	Clostridia	Clostridiales	Ruminococcaceae	Uncultured	Unculturedrumenbacterium			-
Bacteria	Firmicutes	Clostridia	Clostridiales	Ruminococcaceae	Uncultured	UnculturedRuminococcaceaebacterium			-
Bacteria	Firmicutes	Clostridia	Clostridiales	Ruminococcaceae	Unculturedbacterium				-
Bacteria	Firmicutes	Clostridia	Clostridiales	Ruminococcaceae	Unculturedbacterium	Unculturedbacterium			-
Bacteria	Firmicutes	Clostridia	Clostridiales	Ruminococcaceae	Unculturedrumenbacterium				-
Bacteria	Firmicutes	Clostridia	Clostridiales	Ruminococcaceae	Unculturedrumenbacterium	Unculturedrumenbacterium			-
Bacteria	Firmicutes	Clostridia	Clostridiales	Uncultured					-
Bacteria	Firmicutes	Clostridia	Clostridiales	Uncultured	Unculturedbacterium				-
Bacteria	Firmicutes	Clostridia	Clostridiales	Uncultured	Unculturedbacterium	Unculturedbacterium			-
Bacteria	Firmicutes	Clostridia	Thermoanaerobacterales						-
Bacteria	Firmicutes	Clostridia	Thermoanaerobacterales	FamilyIII					-
Bacteria	Firmicutes	Clostridia	Thermoanaerobacterales	FamilyIII	Thermoanaerobacterium				-
Bacteria	Firmicutes	Clostridia	Thermoanaerobacterales	FamilyIII	Thermoanaerobacterium	Ambiguous_taxa			-
Bacteria	Firmicutes	Clostridia	Thermoanaerobacterales	Thermoanaerobacteraceae					-
Bacteria	Firmicutes	Clostridia	Thermoanaerobacterales	Thermoanaerobacteraceae	Syntrophaceticus				-
Bacteria	Firmicutes	Clostridia	Thermoanaerobacterales	Thermoanaerobacteraceae	Syntrophaceticus	Unculturedbacterium			-
Bacteria	Firmicutes	Erysipelotrichia					SubadultFemale	3.73918	0.00135795
Bacteria	Firmicutes	Erysipelotrichia	Erysipelotrichales				SubadultFemale	3.73918	0.00135795
Bacteria	Firmicutes	Erysipelotrichia	Erysipelotrichales	Erysipelotrichaceae			SubadultFemale	3.73918	0.00135795
Bacteria	Firmicutes	Erysipelotrichia	Erysipelotrichales	Erysipelotrichaceae	_Anaerorhabdus_furcosagroup		SubadultFemale	3.49239	0.00253908
Bacteria	Firmicutes	Erysipelotrichia	Erysipelotrichales	Erysipelotrichaceae	_Anaerorhabdus_furcosagroup	Unculturedbacterium	SubadultFemale	3.49239	0.00253908
Bacteria	Firmicutes	Erysipelotrichia	Erysipelotrichales	Erysipelotrichaceae	Catenisphaera		SubadultFemale	3.36452	0.00494544
Bacteria	Firmicutes	Erysipelotrichia	Erysipelotrichales	Erysipelotrichaceae	Catenisphaera	Unculturedbacterium	SubadultFemale	3.36452	0.00494544
Bacteria	Firmicutes	Erysipelotrichia	Erysipelotrichales	Erysipelotrichaceae	Dubosiella				-
Bacteria	Firmicutes	Erysipelotrichia	Erysipelotrichales	Erysipelotrichaceae	Dubosiella	UnculturedErysipelotrichalesbacterium			-
Bacteria	Firmicutes	Erysipelotrichia	Erysipelotrichales	Erysipelotrichaceae	Erysipelatoclostridium				-
Bacteria	Firmicutes	Erysipelotrichia	Erysipelotrichales	Erysipelotrichaceae	Erysipelatoclostridium	Ambiguous_taxa			-
Bacteria	Firmicutes	Erysipelotrichia	Erysipelotrichales	Erysipelotrichaceae	Erysipelothrix				-
Bacteria	Firmicutes	Erysipelotrichia	Erysipelotrichales	Erysipelotrichaceae	Erysipelothrix	Ambiguous_taxa			-
Bacteria	Firmicutes	Erysipelotrichia	Erysipelotrichales	Erysipelotrichaceae	ErysipelotrichaceaeUCG_002				-
Bacteria	Firmicutes	Erysipelotrichia	Erysipelotrichales	Erysipelotrichaceae	ErysipelotrichaceaeUCG_002	Unculturedbacterium			-
Bacteria	Firmicutes	Erysipelotrichia	Erysipelotrichales	Erysipelotrichaceae	ErysipelotrichaceaeUCG_003		SubadultFemale	2.99753	0.0016443
Bacteria	Firmicutes	Erysipelotrichia	Erysipelotrichales	Erysipelotrichaceae	ErysipelotrichaceaeUCG_003	BacteriumLF_3			-
Bacteria	Firmicutes	Erysipelotrichia	Erysipelotrichales	Erysipelotrichaceae	ErysipelotrichaceaeUCG_003	Unculturedbacterium	SubadultFemale	3.00374	0.0016443
Bacteria	Firmicutes	Erysipelotrichia	Erysipelotrichales	Erysipelotrichaceae	ErysipelotrichaceaeUCG_004				-
Bacteria	Firmicutes	Erysipelotrichia	Erysipelotrichales	Erysipelotrichaceae	ErysipelotrichaceaeUCG_004	Ambiguous_taxa			-
Bacteria	Firmicutes	Erysipelotrichia	Erysipelotrichales	Erysipelotrichaceae	ErysipelotrichaceaeUCG_004	Unculturedbacterium			-
Bacteria	Firmicutes	Erysipelotrichia	Erysipelotrichales	Erysipelotrichaceae	ErysipelotrichaceaeUCG_004	Unculturedrumenbacterium			-
Bacteria	Firmicutes	Erysipelotrichia	Erysipelotrichales	Erysipelotrichaceae	Faecalibaculum				-
Bacteria	Firmicutes	Erysipelotrichia	Erysipelotrichales	Erysipelotrichaceae	Faecalibaculum	Faecalibaculumrodentium			-
Bacteria	Firmicutes	Erysipelotrichia	Erysipelotrichales	Erysipelotrichaceae	Kandleria				-
Bacteria	Firmicutes	Erysipelotrichia	Erysipelotrichales	Erysipelotrichaceae	Kandleria	Ambiguous_taxa			-
Bacteria	Firmicutes	Erysipelotrichia	Erysipelotrichales	Erysipelotrichaceae	Solobacterium				-
Bacteria	Firmicutes	Erysipelotrichia	Erysipelotrichales	Erysipelotrichaceae	Solobacterium	UnculturedErysipelotrichaceaebacterium			-
Bacteria	Firmicutes	Erysipelotrichia	Erysipelotrichales	Erysipelotrichaceae	Turicibacter				-
Bacteria	Firmicutes	Erysipelotrichia	Erysipelotrichales	Erysipelotrichaceae	Turicibacter	Turicibactersp_H121			-
Bacteria	Firmicutes	Erysipelotrichia	Erysipelotrichales	Erysipelotrichaceae	Turicibacter	Unculturedbacterium			-
Bacteria	Firmicutes	Erysipelotrichia	Erysipelotrichales	Erysipelotrichaceae	Uncultured				-
Bacteria	Firmicutes	Erysipelotrichia	Erysipelotrichales	Erysipelotrichaceae	Uncultured	Erysipelotrichaceaebacteriumcanineoraltaxon317			-
Bacteria	Firmicutes	Erysipelotrichia	Erysipelotrichales	Erysipelotrichaceae	Uncultured	Unculturedrumenbacterium			-
Bacteria	Firmicutes	Erysipelotrichia	Erysipelotrichales	Erysipelotrichaceae	Unculturedbacterium				-
Bacteria	Firmicutes	Erysipelotrichia	Erysipelotrichales	Erysipelotrichaceae	Unculturedbacterium	Unculturedbacterium			-
Bacteria	Firmicutes	Limnochordia							-
Bacteria	Firmicutes	Limnochordia	Limnochordales						-
Bacteria	Firmicutes	Limnochordia	Limnochordales	Limnochordaceae					-
Bacteria	Firmicutes	Limnochordia	Limnochordales	Limnochordaceae	Ambiguous_taxa				-
Bacteria	Firmicutes	Limnochordia	Limnochordales	Limnochordaceae	Ambiguous_taxa	Ambiguous_taxa			-
Bacteria	Firmicutes	Limnochordia	Limnochordales	Limnochordaceae	Unculturedbacterium				-
Bacteria	Firmicutes	Limnochordia	Limnochordales	Limnochordaceae	Unculturedbacterium	Unculturedbacterium			-
Bacteria	Firmicutes	Limnochordia	Limnochordales	Limnochordaceae	Unculturedcompostbacterium				-
Bacteria	Firmicutes	Limnochordia	Limnochordales	Limnochordaceae	Unculturedcompostbacterium	Unculturedcompostbacterium			-
Bacteria	Firmicutes	Negativicutes					SubadultFemale	3.43652	0.0132868
Bacteria	Firmicutes	Negativicutes	Selenomonadales				SubadultFemale	3.43652	0.0132868
Bacteria	Firmicutes	Negativicutes	Selenomonadales	Acidaminococcaceae					-
Bacteria	Firmicutes	Negativicutes	Selenomonadales	Acidaminococcaceae	Phascolarctobacterium		SubadultFemale	2.96442	0.0444537
Bacteria	Firmicutes	Negativicutes	Selenomonadales	Acidaminococcaceae	Phascolarctobacterium	Gutmetagenome			-
Bacteria	Firmicutes	Negativicutes	Selenomonadales	Acidaminococcaceae	Phascolarctobacterium	Unculturedbacterium	SubadultFemale	2.96442	0.0444537
Bacteria	Firmicutes	Negativicutes	Selenomonadales	Acidaminococcaceae	Succiniclasticum				-
Bacteria	Firmicutes	Negativicutes	Selenomonadales	Acidaminococcaceae	Succiniclasticum	Ambiguous_taxa			-
Bacteria	Firmicutes	Negativicutes	Selenomonadales	Acidaminococcaceae	Succiniclasticum	Unculturedbacterium			-
Bacteria	Firmicutes	Negativicutes	Selenomonadales	Veillonellaceae			SubadultFemale	3.315	0.0346206
Bacteria	Firmicutes	Negativicutes	Selenomonadales	Veillonellaceae	Anaerospora				-
Bacteria	Firmicutes	Negativicutes	Selenomonadales	Veillonellaceae	Anaerospora	Ambiguous_taxa			-
Bacteria	Firmicutes	Negativicutes	Selenomonadales	Veillonellaceae	Anaerovibrio				-
Bacteria	Firmicutes	Negativicutes	Selenomonadales	Veillonellaceae	Anaerovibrio	Ambiguous_taxa			-
Bacteria	Firmicutes	Negativicutes	Selenomonadales	Veillonellaceae	Anaerovibrio	Rumenbacterium NK4A55	JuvenileFemale	3.0671	0.00466067
Bacteria	Firmicutes	Negativicutes	Selenomonadales	Veillonellaceae	Anaerovibrio	Unculturedbacterium	SubadultFemale	2.89639	0.0474104
Bacteria	Firmicutes	Negativicutes	Selenomonadales	Veillonellaceae	Dialister				-
Bacteria	Firmicutes	Negativicutes	Selenomonadales	Veillonellaceae	Dialister	Unculturedbacterium			-
Bacteria	Firmicutes	Negativicutes	Selenomonadales	Veillonellaceae	Pelosinus				-
Bacteria	Firmicutes	Negativicutes	Selenomonadales	Veillonellaceae	Pelosinus	Ambiguous_taxa			-
Bacteria	Firmicutes	Negativicutes	Selenomonadales	Veillonellaceae	Quinella		SubadultFemale	3.25536	0.00638258
Bacteria	Firmicutes	Negativicutes	Selenomonadales	Veillonellaceae	Quinella	Unculturedbacterium	SubadultFemale	3.25536	0.00638258
Bacteria	Firmicutes	Negativicutes	Selenomonadales	Veillonellaceae	Selenomonas				-
Bacteria	Firmicutes	Negativicutes	Selenomonadales	Veillonellaceae	Selenomonas	Unculturedbacterium			-
Bacteria	Firmicutes	Negativicutes	Selenomonadales	Veillonellaceae	Selenomonas1				-
Bacteria	Firmicutes	Negativicutes	Selenomonadales	Veillonellaceae	Selenomonas1	Ambiguous_taxa			-
Bacteria	Firmicutes	Negativicutes	Selenomonadales	Veillonellaceae	Sporomusa				-
Bacteria	Firmicutes	Negativicutes	Selenomonadales	Veillonellaceae	Sporomusa	Ambiguous_taxa			-
Bacteria	Firmicutes	Negativicutes	Selenomonadales	Veillonellaceae	Uncultured				-
Bacteria	Firmicutes	Negativicutes	Selenomonadales	Veillonellaceae	Uncultured	Ambiguous_taxa			-
Bacteria	Firmicutes	Negativicutes	Selenomonadales	Veillonellaceae	Uncultured	Unculturedbacterium			-
Bacteria	Firmicutes	Negativicutes	Selenomonadales	Veillonellaceae	Unidentified				-
Bacteria	Firmicutes	Negativicutes	Selenomonadales	Veillonellaceae	Unidentified	Unidentified			-
Bacteria	Firmicutes	Negativicutes	Selenomonadales	Veillonellaceae	Veillonella				-
Bacteria	Firmicutes	Negativicutes	Selenomonadales	Veillonellaceae	Veillonella	Ambiguous_taxa			-
Bacteria	Firmicutes	Negativicutes	Selenomonadales	Veillonellaceae	Veillonella	BacteriumRA2114			-
Bacteria	Firmicutes	Negativicutes	Selenomonadales	Veillonellaceae	Veillonella	Unculturedbacterium			-
Bacteria	Fusobacteria								-
Bacteria	Fusobacteria	Fusobacteriia							-
Bacteria	Fusobacteria	Fusobacteriia	Fusobacteriales						-
Bacteria	Fusobacteria	Fusobacteriia	Fusobacteriales	Fusobacteriaceae					-
Bacteria	Fusobacteria	Fusobacteriia	Fusobacteriales	Fusobacteriaceae	Fusobacterium				-
Bacteria	Fusobacteria	Fusobacteriia	Fusobacteriales	Fusobacteriaceae	Fusobacterium	Ambiguous_taxa			-
Bacteria	Gemmatimonadetes								-
Bacteria	Gemmatimonadetes	Gemmatimonadetes							-
Bacteria	Gemmatimonadetes	Gemmatimonadetes	Gemmatimonadales						-
Bacteria	Gemmatimonadetes	Gemmatimonadetes	Gemmatimonadales	Gemmatimonadaceae					-
Bacteria	Gemmatimonadetes	Gemmatimonadetes	Gemmatimonadales	Gemmatimonadaceae	Uncultured				-
Bacteria	Gemmatimonadetes	Gemmatimonadetes	Gemmatimonadales	Gemmatimonadaceae	Uncultured	Ambiguous_taxa			-
Bacteria	Gemmatimonadetes	Gemmatimonadetes	Gemmatimonadales	Gemmatimonadaceae	Uncultured	Unculturedbacterium			-
Bacteria	Kiritimatiellaeota								-
Bacteria	Kiritimatiellaeota	Kiritimatiellae							-
Bacteria	Kiritimatiellaeota	Kiritimatiellae	WCHB1_41						-
Bacteria	Kiritimatiellaeota	Kiritimatiellae	WCHB1_41	Ambiguous_taxa					-
Bacteria	Kiritimatiellaeota	Kiritimatiellae	WCHB1_41	Ambiguous_taxa	Ambiguous_taxa				-
Bacteria	Kiritimatiellaeota	Kiritimatiellae	WCHB1_41	Ambiguous_taxa	Ambiguous_taxa	Ambiguous_taxa			-
Bacteria	Kiritimatiellaeota	Kiritimatiellae	WCHB1_41	Unculturedbacterium			SubadultFemale	3.33492	0.038355
Bacteria	Kiritimatiellaeota	Kiritimatiellae	WCHB1_41	Unculturedbacterium	Unculturedbacterium		SubadultFemale	3.33492	0.038355
Bacteria	Kiritimatiellaeota	Kiritimatiellae	WCHB1_41	Unculturedbacterium	Unculturedbacterium	Unculturedbacterium	SubadultFemale	3.33492	0.038355
Bacteria	Kiritimatiellaeota	Kiritimatiellae	WCHB1_41	UnculturedKiritimatiellaeotabacterium					-
Bacteria	Kiritimatiellaeota	Kiritimatiellae	WCHB1_41	UnculturedKiritimatiellaeotabacterium	UnculturedKiritimatiellaeotabacterium				-
Bacteria	Kiritimatiellaeota	Kiritimatiellae	WCHB1_41	UnculturedKiritimatiellaeotabacterium	UnculturedKiritimatiellaeotabacterium	UnculturedKiritimatiellaeotabacterium			-
Bacteria	Kiritimatiellaeota	Kiritimatiellae	WCHB1_41	Unculturedrumenbacterium					-
Bacteria	Kiritimatiellaeota	Kiritimatiellae	WCHB1_41	Unculturedrumenbacterium	Unculturedrumenbacterium				-
Bacteria	Kiritimatiellaeota	Kiritimatiellae	WCHB1_41	Unculturedrumenbacterium	Unculturedrumenbacterium	Unculturedrumenbacterium			-
Bacteria	Lentisphaerae								-
Bacteria	Lentisphaerae	Lentisphaeria							-
Bacteria	Lentisphaerae	Lentisphaeria	Victivallales						-
Bacteria	Lentisphaerae	Lentisphaeria	Victivallales	VadinBE97					-
Bacteria	Lentisphaerae	Lentisphaeria	Victivallales	VadinBE97	Ambiguous_taxa				-
Bacteria	Lentisphaerae	Lentisphaeria	Victivallales	VadinBE97	Ambiguous_taxa	Ambiguous_taxa			-
Bacteria	Lentisphaerae	Lentisphaeria	Victivallales	VadinBE97	Unculturedbacterium				-
Bacteria	Lentisphaerae	Lentisphaeria	Victivallales	VadinBE97	Unculturedbacterium	Unculturedbacterium			-
Bacteria	Lentisphaerae	Lentisphaeria	Victivallales	VadinBE97	UnidentifiedrumenbacteriumRFN4				-
Bacteria	Lentisphaerae	Lentisphaeria	Victivallales	VadinBE97	UnidentifiedrumenbacteriumRFN4	UnidentifiedrumenbacteriumRFN4			-
Bacteria	Lentisphaerae	Lentisphaeria	Victivallales	Victivallaceae					-
Bacteria	Lentisphaerae	Lentisphaeria	Victivallales	Victivallaceae	Unculturedrumenbacterium				-
Bacteria	Lentisphaerae	Lentisphaeria	Victivallales	Victivallaceae	Unculturedrumenbacterium	Unculturedrumenbacterium			-
Bacteria	Lentisphaerae	Oligosphaeria							-
Bacteria	Lentisphaerae	Oligosphaeria	Oligosphaerales						-
Bacteria	Lentisphaerae	Oligosphaeria	Oligosphaerales	Oligosphaeraceae					-
Bacteria	Lentisphaerae	Oligosphaeria	Oligosphaerales	Oligosphaeraceae	Horsej_a03				-
Bacteria	Lentisphaerae	Oligosphaeria	Oligosphaerales	Oligosphaeraceae	Horsej_a03	Unculturedbacterium			-
Bacteria	Lentisphaerae	Oligosphaeria	Oligosphaerales	Oligosphaeraceae	Horsej_a03	Unculturedrumenbacterium			-
Bacteria	Lentisphaerae	Oligosphaeria	Oligosphaerales	Oligosphaeraceae	Z20				-
Bacteria	Lentisphaerae	Oligosphaeria	Oligosphaerales	Oligosphaeraceae	Z20	Unculturedbacterium			-
Bacteria	Patescibacteria								-
Bacteria	Patescibacteria	Gracilibacteria							-
Bacteria	Patescibacteria	Gracilibacteria	Absconditabacteriales_SR1_						-
Bacteria	Patescibacteria	Gracilibacteria	Absconditabacteriales_SR1_	Ambiguous_taxa					-
Bacteria	Patescibacteria	Gracilibacteria	Absconditabacteriales_SR1_	Ambiguous_taxa	Ambiguous_taxa				-
Bacteria	Patescibacteria	Gracilibacteria	Absconditabacteriales_SR1_	Ambiguous_taxa	Ambiguous_taxa	Ambiguous_taxa			-
Bacteria	Patescibacteria	Gracilibacteria	Absconditabacteriales_SR1_	Unculturedrumenbacterium					-
Bacteria	Patescibacteria	Gracilibacteria	Absconditabacteriales_SR1_	Unculturedrumenbacterium	Unculturedrumenbacterium				-
Bacteria	Patescibacteria	Gracilibacteria	Absconditabacteriales_SR1_	Unculturedrumenbacterium	Unculturedrumenbacterium	Unculturedrumenbacterium			-
Bacteria	Patescibacteria	Saccharimonadia							-
Bacteria	Patescibacteria	Saccharimonadia	Saccharimonadales						-
Bacteria	Patescibacteria	Saccharimonadia	Saccharimonadales	Ambiguous_taxa					-
Bacteria	Patescibacteria	Saccharimonadia	Saccharimonadales	Ambiguous_taxa	Ambiguous_taxa				-
Bacteria	Patescibacteria	Saccharimonadia	Saccharimonadales	Ambiguous_taxa	Ambiguous_taxa	Ambiguous_taxa			-
Bacteria	Patescibacteria	Saccharimonadia	Saccharimonadales	Saccharimonadaceae					-
Bacteria	Patescibacteria	Saccharimonadia	Saccharimonadales	Saccharimonadaceae	Ambiguous_taxa				-
Bacteria	Patescibacteria	Saccharimonadia	Saccharimonadales	Saccharimonadaceae	Ambiguous_taxa	Ambiguous_taxa			-
Bacteria	Patescibacteria	Saccharimonadia	Saccharimonadales	Saccharimonadaceae	CandidatusSaccharibacteriabacteriumRAAC3_TM7_1				-
Bacteria	Patescibacteria	Saccharimonadia	Saccharimonadales	Saccharimonadaceae	CandidatusSaccharibacteriabacteriumRAAC3_TM7_1	CandidatusSaccharibacteriabacteriumRAAC3_TM7_1			-
Bacteria	Patescibacteria	Saccharimonadia	Saccharimonadales	Saccharimonadaceae	CandidatusSaccharimonas				-
Bacteria	Patescibacteria	Saccharimonadia	Saccharimonadales	Saccharimonadaceae	CandidatusSaccharimonas	Ambiguous_taxa			-
Bacteria	Patescibacteria	Saccharimonadia	Saccharimonadales	Saccharimonadaceae	CandidatusSaccharimonas	TM7phylumsp_oralcloneCW040			-
Bacteria	Patescibacteria	Saccharimonadia	Saccharimonadales	Saccharimonadaceae	CandidatusSaccharimonas	Unculturedbacterium			-
Bacteria	Patescibacteria	Saccharimonadia	Saccharimonadales	Saccharimonadaceae	CandidatusSaccharimonas	UnculturedCandidatusSaccharibacteriabacterium			-
Bacteria	Patescibacteria	Saccharimonadia	Saccharimonadales	Saccharimonadaceae	CandidatusSaccharimonas	Unculturedrumenbacterium			-
Bacteria	Patescibacteria	Saccharimonadia	Saccharimonadales	Saccharimonadaceae	Unculturedbacterium				-
Bacteria	Patescibacteria	Saccharimonadia	Saccharimonadales	Saccharimonadaceae	Unculturedbacterium	Unculturedbacterium			-
Bacteria	Patescibacteria	Saccharimonadia	Saccharimonadales	Unculturedbacterium					-
Bacteria	Patescibacteria	Saccharimonadia	Saccharimonadales	Unculturedbacterium	Unculturedbacterium				-
Bacteria	Patescibacteria	Saccharimonadia	Saccharimonadales	Unculturedbacterium	Unculturedbacterium	Unculturedbacterium			-
Bacteria	Patescibacteria	Saccharimonadia	Saccharimonadales	UnculturedCandidatusSaccharibacteriabacterium					-
Bacteria	Patescibacteria	Saccharimonadia	Saccharimonadales	UnculturedCandidatusSaccharibacteriabacterium	UnculturedCandidatusSaccharibacteriabacterium				-
Bacteria	Patescibacteria	Saccharimonadia	Saccharimonadales	UnculturedCandidatusSaccharibacteriabacterium	UnculturedCandidatusSaccharibacteriabacterium	UnculturedCandidatusSaccharibacteriabacterium			-
Bacteria	Patescibacteria	Saccharimonadia	Saccharimonadales	UnculturedSphingobiumsp					-
Bacteria	Patescibacteria	Saccharimonadia	Saccharimonadales	UnculturedSphingobiumsp	UnculturedSphingobiumsp				-
Bacteria	Patescibacteria	Saccharimonadia	Saccharimonadales	UnculturedSphingobiumsp	UnculturedSphingobiumsp	UnculturedSphingobiumsp			-
Bacteria	Planctomycetes								-
Bacteria	Planctomycetes	Phycisphaerae							-
Bacteria	Planctomycetes	Phycisphaerae	Phycisphaerales						-
Bacteria	Planctomycetes	Phycisphaerae	Phycisphaerales	Phycisphaeraceae					-
Bacteria	Planctomycetes	Phycisphaerae	Phycisphaerales	Phycisphaeraceae	Algisphaera				-
Bacteria	Planctomycetes	Phycisphaerae	Phycisphaerales	Phycisphaeraceae	Algisphaera	Ambiguous_taxa			-
Bacteria	Planctomycetes	Phycisphaerae	Tepidisphaerales						-
Bacteria	Planctomycetes	Phycisphaerae	Tepidisphaerales	WD2101soilgroup					-
Bacteria	Planctomycetes	Phycisphaerae	Tepidisphaerales	WD2101soilgroup	Ambiguous_taxa				-
Bacteria	Planctomycetes	Phycisphaerae	Tepidisphaerales	WD2101soilgroup	Ambiguous_taxa	Ambiguous_taxa			-
Bacteria	Planctomycetes	Phycisphaerae	Tepidisphaerales	WD2101soilgroup	Unculturedbacterium				-
Bacteria	Planctomycetes	Phycisphaerae	Tepidisphaerales	WD2101soilgroup	Unculturedbacterium	Unculturedbacterium			-
Bacteria	Planctomycetes	Planctomycetacia							-
Bacteria	Planctomycetes	Planctomycetacia	Gemmatales						-
Bacteria	Planctomycetes	Planctomycetacia	Gemmatales	Gemmataceae					-
Bacteria	Planctomycetes	Planctomycetacia	Gemmatales	Gemmataceae	Fimbriiglobus				-
Bacteria	Planctomycetes	Planctomycetacia	Gemmatales	Gemmataceae	Fimbriiglobus	Gemmatasp_Br1_2			-
Bacteria	Planctomycetes	Planctomycetacia	Gemmatales	Gemmataceae	Gemmata				-
Bacteria	Planctomycetes	Planctomycetacia	Gemmatales	Gemmataceae	Gemmata	Ambiguous_taxa			-
Bacteria	Planctomycetes	Planctomycetacia	Gemmatales	Gemmataceae	Gemmata	Unculturedbacterium			-
Bacteria	Planctomycetes	Planctomycetacia	Gemmatales	Gemmataceae	Uncultured				-
Bacteria	Planctomycetes	Planctomycetacia	Gemmatales	Gemmataceae	Uncultured	Gemmatasp_SD2_6			-
Bacteria	Planctomycetes	Planctomycetacia	Gemmatales	Gemmataceae	Uncultured	Unculturedplanctomycete			-
[truncated: 565 more rows]

## Sheet: Reproductive Status
Taxon								LefSe
Domain	Phylum	Class	Order	Family	Genus	Species	Repro Status	LDA	p-value
Archaea									-
Archaea	Euryarchaeota								-
Archaea	Euryarchaeota	Methanobacteria							-
Archaea	Euryarchaeota	Methanobacteria	Methanobacteriales						-
Archaea	Euryarchaeota	Methanobacteria	Methanobacteriales	Methanobacteriaceae					-
Archaea	Euryarchaeota	Methanobacteria	Methanobacteriales	Methanobacteriaceae	Methanobrevibacter				-
Archaea	Euryarchaeota	Methanobacteria	Methanobacteriales	Methanobacteriaceae	Methanobrevibacter	Ambiguous_taxa			-
Archaea	Euryarchaeota	Methanobacteria	Methanobacteriales	Methanobacteriaceae	Methanobrevibacter	Haemonchusplacei			-
Archaea	Euryarchaeota	Methanobacteria	Methanobacteriales	Methanobacteriaceae	Methanobrevibacter	Methanobrevibactersp_LHD12			-
Archaea	Euryarchaeota	Methanobacteria	Methanobacteriales	Methanobacteriaceae	Methanobrevibacter	Unculturedarchaeon			-
Archaea	Euryarchaeota	Methanobacteria	Methanobacteriales	Methanobacteriaceae	Methanosphaera		Nonreproductive	2.22906	0.0404815
Archaea	Euryarchaeota	Methanobacteria	Methanobacteriales	Methanobacteriaceae	Methanosphaera	Unculturedarchaeon	Nonreproductive	2.25786	0.0404815
Archaea	Euryarchaeota	Methanobacteria	Methanobacteriales	Methanobacteriaceae	Methanosphaera	Unculturedrumenmethanogen			-
Archaea	Euryarchaeota	Methanobacteria	Methanobacteriales	Methanothermobacteraceae					-
Archaea	Euryarchaeota	Methanobacteria	Methanobacteriales	Methanothermobacteraceae	Methanothermobacter				-
Archaea	Euryarchaeota	Methanobacteria	Methanobacteriales	Methanothermobacteraceae	Methanothermobacter	Ambiguous_taxa			-
Archaea	Euryarchaeota	Methanomicrobia							-
Archaea	Euryarchaeota	Methanomicrobia	Methanomicrobiales						-
Archaea	Euryarchaeota	Methanomicrobia	Methanomicrobiales	Methanocorpusculaceae					-
Archaea	Euryarchaeota	Methanomicrobia	Methanomicrobiales	Methanocorpusculaceae	Methanocorpusculum				-
Archaea	Euryarchaeota	Methanomicrobia	Methanomicrobiales	Methanocorpusculaceae	Methanocorpusculum	Unculturedarchaeon			-
Archaea	Euryarchaeota	Methanomicrobia	Methanosarcinales						-
Archaea	Euryarchaeota	Methanomicrobia	Methanosarcinales	Methanosarcinaceae					-
Archaea	Euryarchaeota	Methanomicrobia	Methanosarcinales	Methanosarcinaceae	Methanimicrococcus				-
Archaea	Euryarchaeota	Methanomicrobia	Methanosarcinales	Methanosarcinaceae	Methanimicrococcus	Ambiguous_taxa			-
Archaea	Euryarchaeota	Methanomicrobia	Methanosarcinales	Methanosarcinaceae	Methanimicrococcus	Unculturedarchaeon			-
Archaea	Euryarchaeota	Methanomicrobia	Methanosarcinales	Methanosarcinaceae	Methanosarcina				-
Archaea	Euryarchaeota	Methanomicrobia	Methanosarcinales	Methanosarcinaceae	Methanosarcina	UnculturedMethanosarcinasp			-
Archaea	Euryarchaeota	Thermoplasmata							-
Archaea	Euryarchaeota	Thermoplasmata	Methanomassiliicoccales						-
Archaea	Euryarchaeota	Thermoplasmata	Methanomassiliicoccales	Methanomethylophilaceae					-
Archaea	Euryarchaeota	Thermoplasmata	Methanomassiliicoccales	Methanomethylophilaceae	CandidatusMethanomethylophilus				-
Archaea	Euryarchaeota	Thermoplasmata	Methanomassiliicoccales	Methanomethylophilaceae	CandidatusMethanomethylophilus	Ambiguous_taxa			-
Archaea	Euryarchaeota	Thermoplasmata	Methanomassiliicoccales	Methanomethylophilaceae	CandidatusMethanomethylophilus	Unculturedarchaeon			-
Archaea	Euryarchaeota	Thermoplasmata	Methanomassiliicoccales	Methanomethylophilaceae	Uncultured				-
Archaea	Euryarchaeota	Thermoplasmata	Methanomassiliicoccales	Methanomethylophilaceae	Uncultured	Ambiguous_taxa	Nonreproductive	2.08704	0.0404815
Archaea	Euryarchaeota	Thermoplasmata	Methanomassiliicoccales	Methanomethylophilaceae	Uncultured	Unculturedarchaeon			-
Archaea	Euryarchaeota	Thermoplasmata	Methanomassiliicoccales	Methanomethylophilaceae	Uncultured	UnculturedMethanobacterialesarchaeon			-
Bacteria									-
Bacteria	Acidobacteria								-
Bacteria	Acidobacteria	Acidobacteriia							-
Bacteria	Acidobacteria	Acidobacteriia	Acidobacteriales						-
Bacteria	Acidobacteria	Acidobacteriia	Acidobacteriales	Koribacteraceae					-
Bacteria	Acidobacteria	Acidobacteriia	Acidobacteriales	Koribacteraceae	CandidatusKoribacter				-
Bacteria	Acidobacteria	Acidobacteriia	Acidobacteriales	Koribacteraceae	CandidatusKoribacter	Unculturedbacterium			-
Bacteria	Acidobacteria	Acidobacteriia	Acidobacteriales	Uncultured					-
Bacteria	Acidobacteria	Acidobacteriia	Acidobacteriales	Uncultured	Ambiguous_taxa				-
Bacteria	Acidobacteria	Acidobacteriia	Acidobacteriales	Uncultured	Ambiguous_taxa	Ambiguous_taxa			-
Bacteria	Acidobacteria	Acidobacteriia	Acidobacteriales	Uncultured	UnculturedAcidobacteriabacterium				-
Bacteria	Acidobacteria	Acidobacteriia	Acidobacteriales	Uncultured	UnculturedAcidobacteriabacterium	UnculturedAcidobacteriabacterium			-
Bacteria	Acidobacteria	Acidobacteriia	Acidobacteriales	Uncultured	UnculturedAcidobacteriaceaebacterium				-
Bacteria	Acidobacteria	Acidobacteriia	Acidobacteriales	Uncultured	UnculturedAcidobacteriaceaebacterium	UnculturedAcidobacteriaceaebacterium			-
Bacteria	Acidobacteria	Acidobacteriia	Solibacterales						-
Bacteria	Acidobacteria	Acidobacteriia	Solibacterales	Solibacteraceae_Subgroup3_					-
Bacteria	Acidobacteria	Acidobacteriia	Solibacterales	Solibacteraceae_Subgroup3_	Bryobacter				-
Bacteria	Acidobacteria	Acidobacteriia	Solibacterales	Solibacteraceae_Subgroup3_	Bryobacter	Unculturedactinobacterium			-
Bacteria	Acidobacteria	Acidobacteriia	Solibacterales	Solibacteraceae_Subgroup3_	Bryobacter	Unculturedbacterium			-
Bacteria	Acidobacteria	Acidobacteriia	Solibacterales	Solibacteraceae_Subgroup3_	CandidatusSolibacter				-
Bacteria	Acidobacteria	Acidobacteriia	Solibacterales	Solibacteraceae_Subgroup3_	CandidatusSolibacter	UnculturedAcidobacteriabacterium			-
Bacteria	Acidobacteria	Blastocatellia_Subgroup4_							-
Bacteria	Acidobacteria	Blastocatellia_Subgroup4_	24_Nov						-
Bacteria	Acidobacteria	Blastocatellia_Subgroup4_	24_Nov	Unculturedbacterium					-
Bacteria	Acidobacteria	Blastocatellia_Subgroup4_	24_Nov	Unculturedbacterium	Unculturedbacterium				-
Bacteria	Acidobacteria	Blastocatellia_Subgroup4_	24_Nov	Unculturedbacterium	Unculturedbacterium	Unculturedbacterium			-
Bacteria	Acidobacteria	Subgroup6							-
Bacteria	Acidobacteria	Subgroup6	UnculturedAcidobacteriabacterium						-
Bacteria	Acidobacteria	Subgroup6	UnculturedAcidobacteriabacterium	UnculturedAcidobacteriabacterium					-
Bacteria	Acidobacteria	Subgroup6	UnculturedAcidobacteriabacterium	UnculturedAcidobacteriabacterium	UnculturedAcidobacteriabacterium				-
Bacteria	Acidobacteria	Subgroup6	UnculturedAcidobacteriabacterium	UnculturedAcidobacteriabacterium	UnculturedAcidobacteriabacterium	UnculturedAcidobacteriabacterium			-
Bacteria	Actinobacteria								-
Bacteria	Actinobacteria	Acidimicrobiia							-
Bacteria	Actinobacteria	Acidimicrobiia	IMCC26256						-
Bacteria	Actinobacteria	Acidimicrobiia	IMCC26256	UnculturedAcidimicrobialesbacterium					-
Bacteria	Actinobacteria	Acidimicrobiia	IMCC26256	UnculturedAcidimicrobialesbacterium	UnculturedAcidimicrobialesbacterium				-
Bacteria	Actinobacteria	Acidimicrobiia	IMCC26256	UnculturedAcidimicrobialesbacterium	UnculturedAcidimicrobialesbacterium	UnculturedAcidimicrobialesbacterium			-
Bacteria	Actinobacteria	Acidimicrobiia	IMCC26256	Unculturedbacterium					-
Bacteria	Actinobacteria	Acidimicrobiia	IMCC26256	Unculturedbacterium	Unculturedbacterium				-
Bacteria	Actinobacteria	Acidimicrobiia	IMCC26256	Unculturedbacterium	Unculturedbacterium	Unculturedbacterium			-
Bacteria	Actinobacteria	Acidimicrobiia	IMCC26256	UnculturedCellulomonadaceaebacterium					-
Bacteria	Actinobacteria	Acidimicrobiia	IMCC26256	UnculturedCellulomonadaceaebacterium	UnculturedCellulomonadaceaebacterium				-
Bacteria	Actinobacteria	Acidimicrobiia	IMCC26256	UnculturedCellulomonadaceaebacterium	UnculturedCellulomonadaceaebacterium	UnculturedCellulomonadaceaebacterium			-
Bacteria	Actinobacteria	Acidimicrobiia	Microtrichales						-
Bacteria	Actinobacteria	Acidimicrobiia	Microtrichales	Ambiguous_taxa					-
Bacteria	Actinobacteria	Acidimicrobiia	Microtrichales	Ambiguous_taxa	Ambiguous_taxa				-
Bacteria	Actinobacteria	Acidimicrobiia	Microtrichales	Ambiguous_taxa	Ambiguous_taxa	Ambiguous_taxa			-
Bacteria	Actinobacteria	Acidimicrobiia	Microtrichales	Iamiaceae					-
Bacteria	Actinobacteria	Acidimicrobiia	Microtrichales	Iamiaceae	Iamia				-
Bacteria	Actinobacteria	Acidimicrobiia	Microtrichales	Iamiaceae	Iamia	Ambiguous_taxa			-
Bacteria	Actinobacteria	Acidimicrobiia	Microtrichales	Ilumatobacteraceae					-
Bacteria	Actinobacteria	Acidimicrobiia	Microtrichales	Ilumatobacteraceae	CL500_29marinegroup				-
Bacteria	Actinobacteria	Acidimicrobiia	Microtrichales	Ilumatobacteraceae	CL500_29marinegroup	Ambiguous_taxa			-
Bacteria	Actinobacteria	Acidimicrobiia	Microtrichales	Ilumatobacteraceae	Uncultured				-
Bacteria	Actinobacteria	Acidimicrobiia	Microtrichales	Ilumatobacteraceae	Uncultured	Ambiguous_taxa			-
Bacteria	Actinobacteria	Acidimicrobiia	Microtrichales	Ilumatobacteraceae	Uncultured	Unculturedbacterium			-
Bacteria	Actinobacteria	Acidimicrobiia	Microtrichales	Ilumatobacteraceae	Unculturedbacterium				-
Bacteria	Actinobacteria	Acidimicrobiia	Microtrichales	Ilumatobacteraceae	Unculturedbacterium	Unculturedbacterium			-
Bacteria	Actinobacteria	Acidimicrobiia	Microtrichales	Microtrichaceae					-
Bacteria	Actinobacteria	Acidimicrobiia	Microtrichales	Microtrichaceae	Sva0996marinegroup				-
Bacteria	Actinobacteria	Acidimicrobiia	Microtrichales	Microtrichaceae	Sva0996marinegroup	Unculturedbacterium			-
Bacteria	Actinobacteria	Acidimicrobiia	Microtrichales	Microtrichaceae	Uncultured				-
Bacteria	Actinobacteria	Acidimicrobiia	Microtrichales	Microtrichaceae	Uncultured	Ambiguous_taxa			-
Bacteria	Actinobacteria	Acidimicrobiia	Microtrichales	Uncultured					-
Bacteria	Actinobacteria	Acidimicrobiia	Microtrichales	Uncultured	Ambiguous_taxa				-
Bacteria	Actinobacteria	Acidimicrobiia	Microtrichales	Uncultured	Ambiguous_taxa	Ambiguous_taxa			-
Bacteria	Actinobacteria	Acidimicrobiia	Microtrichales	Uncultured	Unculturedbacterium				-
Bacteria	Actinobacteria	Acidimicrobiia	Microtrichales	Uncultured	Unculturedbacterium	Unculturedbacterium			-
Bacteria	Actinobacteria	Actinobacteria					Nonreproductive	3.52924	0.0096681
Bacteria	Actinobacteria	Actinobacteria	Actinomycetales				Nonreproductive	3.24132	0.00656036
Bacteria	Actinobacteria	Actinobacteria	Actinomycetales	Actinomycetaceae			Nonreproductive	3.24145	0.00656036
Bacteria	Actinobacteria	Actinobacteria	Actinomycetales	Actinomycetaceae	Actinomyces				-
Bacteria	Actinobacteria	Actinobacteria	Actinomycetales	Actinomycetaceae	Actinomyces	Actinomycesoris			-
Bacteria	Actinobacteria	Actinobacteria	Actinomycetales	Actinomycetaceae	Actinomyces	Actinomycessp_canineoraltaxon412			-
Bacteria	Actinobacteria	Actinobacteria	Actinomycetales	Actinomycetaceae	Actinomyces	Ambiguous_taxa			-
Bacteria	Actinobacteria	Actinobacteria	Actinomycetales	Actinomycetaceae	Actinomyces	Unculturedbacterium			-
Bacteria	Actinobacteria	Actinobacteria	Actinomycetales	Actinomycetaceae	Arcanobacterium				-
Bacteria	Actinobacteria	Actinobacteria	Actinomycetales	Actinomycetaceae	Arcanobacterium	Ambiguous_taxa			-
Bacteria	Actinobacteria	Actinobacteria	Actinomycetales	Actinomycetaceae	Arcanobacterium	Arcanobacteriumpluranimalium			-
Bacteria	Actinobacteria	Actinobacteria	Actinomycetales	Actinomycetaceae	Flaviflexus				-
Bacteria	Actinobacteria	Actinobacteria	Actinomycetales	Actinomycetaceae	Flaviflexus	Ambiguous_taxa			-
Bacteria	Actinobacteria	Actinobacteria	Actinomycetales	Actinomycetaceae	Mobiluncus		Nonreproductive	3.23401	0.0014521
Bacteria	Actinobacteria	Actinobacteria	Actinomycetales	Actinomycetaceae	Mobiluncus	Ambiguous_taxa	Nonreproductive	3.14674	0.0014521
Bacteria	Actinobacteria	Actinobacteria	Actinomycetales	Actinomycetaceae	Mobiluncus	UnculturedMobiluncussp	Nonreproductive	2.50466	0.0014521
Bacteria	Actinobacteria	Actinobacteria	Bifidobacteriales						-
Bacteria	Actinobacteria	Actinobacteria	Bifidobacteriales	Bifidobacteriaceae					-
Bacteria	Actinobacteria	Actinobacteria	Bifidobacteriales	Bifidobacteriaceae	Bifidobacterium				-
Bacteria	Actinobacteria	Actinobacteria	Bifidobacteriales	Bifidobacteriaceae	Bifidobacterium	Ambiguous_taxa			-
Bacteria	Actinobacteria	Actinobacteria	Bifidobacteriales	Bifidobacteriaceae	Bifidobacterium	Humangutmetagenome			-
Bacteria	Actinobacteria	Actinobacteria	Bifidobacteriales	Bifidobacteriaceae	Bifidobacterium	Unculturedbacterium			-
Bacteria	Actinobacteria	Actinobacteria	Corynebacteriales				Nonreproductive	3.27054	0.00691953
Bacteria	Actinobacteria	Actinobacteria	Corynebacteriales	Corynebacteriaceae			Nonreproductive	3.28807	0.0011061
Bacteria	Actinobacteria	Actinobacteria	Corynebacteriales	Corynebacteriaceae	Corynebacterium		Nonreproductive	3.20498	0.00363982
Bacteria	Actinobacteria	Actinobacteria	Corynebacteriales	Corynebacteriaceae	Corynebacterium	Ambiguous_taxa			-
Bacteria	Actinobacteria	Actinobacteria	Corynebacteriales	Corynebacteriaceae	Corynebacterium	Corynebacteriumdiphtheriae	Nonreproductive	3.14502	0.00363982
Bacteria	Actinobacteria	Actinobacteria	Corynebacteriales	Corynebacteriaceae	Corynebacterium	Corynebacteriumpelargi			-
Bacteria	Actinobacteria	Actinobacteria	Corynebacteriales	Corynebacteriaceae	Corynebacterium	Corynebacteriumsp_200CH	Nonreproductive	2.30725	0.00856468
Bacteria	Actinobacteria	Actinobacteria	Corynebacteriales	Corynebacteriaceae	Corynebacterium	Corynebacteriumsp_NML93_0612			-
Bacteria	Actinobacteria	Actinobacteria	Corynebacteriales	Corynebacteriaceae	Corynebacterium	Unculturedbacterium			-
Bacteria	Actinobacteria	Actinobacteria	Corynebacteriales	Corynebacteriaceae	Corynebacterium1		Nonreproductive	2.18516	0.0285032
Bacteria	Actinobacteria	Actinobacteria	Corynebacteriales	Corynebacteriaceae	Corynebacterium1	Ambiguous_taxa			-
Bacteria	Actinobacteria	Actinobacteria	Corynebacteriales	Corynebacteriaceae	Corynebacterium1	CorynebacteriumaurimucosumATCC700975			-
Bacteria	Actinobacteria	Actinobacteria	Corynebacteriales	Corynebacteriaceae	Corynebacterium1	Corynebacteriumpseudodiphtheriticum			-
Bacteria	Actinobacteria	Actinobacteria	Corynebacteriales	Corynebacteriaceae	Corynebacterium1	Corynebacteriumsp_1RN_3G	Nonreproductive	2.79222	0.0404815
Bacteria	Actinobacteria	Actinobacteria	Corynebacteriales	Corynebacteriaceae	Corynebacterium1	Corynebacteriumxerosis			-
Bacteria	Actinobacteria	Actinobacteria	Corynebacteriales	Corynebacteriaceae	Corynebacterium1	Unculturedbacterium			-
Bacteria	Actinobacteria	Actinobacteria	Corynebacteriales	Corynebacteriaceae	Corynebacterium1	Unidentified	Nonreproductive	2.66144	0.0190638
Bacteria	Actinobacteria	Actinobacteria	Corynebacteriales	Corynebacteriaceae	Lawsonella		Nonreproductive	2.48512	0.00856468
Bacteria	Actinobacteria	Actinobacteria	Corynebacteriales	Corynebacteriaceae	Lawsonella	Lawsonellaclevelandensis	Nonreproductive	2.48512	0.00856468
Bacteria	Actinobacteria	Actinobacteria	Corynebacteriales	Corynebacteriaceae	Lawsonella	Unculturedbacterium			-
Bacteria	Actinobacteria	Actinobacteria	Corynebacteriales	Dietziaceae					-
Bacteria	Actinobacteria	Actinobacteria	Corynebacteriales	Dietziaceae	Dietzia				-
Bacteria	Actinobacteria	Actinobacteria	Corynebacteriales	Dietziaceae	Dietzia	Ambiguous_taxa			-
Bacteria	Actinobacteria	Actinobacteria	Corynebacteriales	Dietziaceae	Dietzia	Dietziasp_ISA13			-
Bacteria	Actinobacteria	Actinobacteria	Corynebacteriales	Dietziaceae	Dietzia	Unculturedbacterium	Nonreproductive	2.14823	0.0190638
Bacteria	Actinobacteria	Actinobacteria	Corynebacteriales	Mycobacteriaceae					-
Bacteria	Actinobacteria	Actinobacteria	Corynebacteriales	Mycobacteriaceae	Mycobacterium				-
Bacteria	Actinobacteria	Actinobacteria	Corynebacteriales	Mycobacteriaceae	Mycobacterium	Ambiguous_taxa			-
Bacteria	Actinobacteria	Actinobacteria	Corynebacteriales	Mycobacteriaceae	Mycobacterium	Mycobacteriumintracellulare			-
Bacteria	Actinobacteria	Actinobacteria	Corynebacteriales	Mycobacteriaceae	Mycobacterium	MycobacteriumpallensJCM16370			-
Bacteria	Actinobacteria	Actinobacteria	Corynebacteriales	Mycobacteriaceae	Mycobacterium	Mycobacteriumsmegmatis			-
Bacteria	Actinobacteria	Actinobacteria	Corynebacteriales	Mycobacteriaceae	Mycobacterium	Mycobacteriumvaccae			-
Bacteria	Actinobacteria	Actinobacteria	Corynebacteriales	Mycobacteriaceae	Mycobacterium	Unculturedactinobacterium			-
Bacteria	Actinobacteria	Actinobacteria	Corynebacteriales	Mycobacteriaceae	Mycobacterium	Unculturedbacterium			-
Bacteria	Actinobacteria	Actinobacteria	Corynebacteriales	Mycobacteriaceae	Mycobacterium	UnculturedMycobacteriaceaebacterium			-
Bacteria	Actinobacteria	Actinobacteria	Corynebacteriales	Nocardiaceae					-
Bacteria	Actinobacteria	Actinobacteria	Corynebacteriales	Nocardiaceae	Gordonia				-
Bacteria	Actinobacteria	Actinobacteria	Corynebacteriales	Nocardiaceae	Gordonia	Ambiguous_taxa			-
Bacteria	Actinobacteria	Actinobacteria	Corynebacteriales	Nocardiaceae	Gordonia	Unculturedcompostbacterium			-
Bacteria	Actinobacteria	Actinobacteria	Corynebacteriales	Nocardiaceae	Rhodococcus				-
Bacteria	Actinobacteria	Actinobacteria	Corynebacteriales	Nocardiaceae	Rhodococcus	Ambiguous_taxa			-
Bacteria	Actinobacteria	Actinobacteria	Corynebacteriales	Nocardiaceae	Rhodococcus	Rhodococcuserythropolis			-
Bacteria	Actinobacteria	Actinobacteria	Corynebacteriales	Nocardiaceae	Rhodococcus	Rhodococcusfascians			-
Bacteria	Actinobacteria	Actinobacteria	Corynebacteriales	Nocardiaceae	Rhodococcus	Unculturedbacterium			-
Bacteria	Actinobacteria	Actinobacteria	Corynebacteriales	Nocardiaceae	Rhodococcus	UnculturedRhodococcussp			-
Bacteria	Actinobacteria	Actinobacteria	Corynebacteriales	Nocardiaceae	Williamsia				-
Bacteria	Actinobacteria	Actinobacteria	Corynebacteriales	Nocardiaceae	Williamsia	Ambiguous_taxa			-
Bacteria	Actinobacteria	Actinobacteria	Frankiales						-
Bacteria	Actinobacteria	Actinobacteria	Frankiales	Acidothermaceae					-
Bacteria	Actinobacteria	Actinobacteria	Frankiales	Acidothermaceae	Acidothermus				-
Bacteria	Actinobacteria	Actinobacteria	Frankiales	Acidothermaceae	Acidothermus	Ambiguous_taxa			-
Bacteria	Actinobacteria	Actinobacteria	Frankiales	Acidothermaceae	Acidothermus	ThermomonosporaceaebacteriumYE4_D4_16_CH2			-
Bacteria	Actinobacteria	Actinobacteria	Frankiales	Acidothermaceae	Acidothermus	Unculturedbacterium			-
Bacteria	Actinobacteria	Actinobacteria	Frankiales	Cryptosporangiaceae					-
Bacteria	Actinobacteria	Actinobacteria	Frankiales	Cryptosporangiaceae	Cryptosporangium				-
Bacteria	Actinobacteria	Actinobacteria	Frankiales	Cryptosporangiaceae	Cryptosporangium	Ambiguous_taxa			-
Bacteria	Actinobacteria	Actinobacteria	Frankiales	Frankiaceae					-
Bacteria	Actinobacteria	Actinobacteria	Frankiales	Frankiaceae	Jatrophihabitans				-
Bacteria	Actinobacteria	Actinobacteria	Frankiales	Frankiaceae	Jatrophihabitans	Ambiguous_taxa			-
Bacteria	Actinobacteria	Actinobacteria	Frankiales	Frankiaceae	Jatrophihabitans	Unculturedbacterium			-
Bacteria	Actinobacteria	Actinobacteria	Frankiales	Geodermatophilaceae					-
Bacteria	Actinobacteria	Actinobacteria	Frankiales	Geodermatophilaceae	Antricoccus				-
Bacteria	Actinobacteria	Actinobacteria	Frankiales	Geodermatophilaceae	Antricoccus	Ambiguous_taxa			-
Bacteria	Actinobacteria	Actinobacteria	Frankiales	Geodermatophilaceae	Blastococcus				-
Bacteria	Actinobacteria	Actinobacteria	Frankiales	Geodermatophilaceae	Blastococcus	Unculturedbacterium			-
Bacteria	Actinobacteria	Actinobacteria	Frankiales	Geodermatophilaceae	Geodermatophilus				-
Bacteria	Actinobacteria	Actinobacteria	Frankiales	Geodermatophilaceae	Geodermatophilus	Ambiguous_taxa			-
Bacteria	Actinobacteria	Actinobacteria	Frankiales	Nakamurellaceae					-
Bacteria	Actinobacteria	Actinobacteria	Frankiales	Nakamurellaceae	Nakamurella				-
Bacteria	Actinobacteria	Actinobacteria	Frankiales	Nakamurellaceae	Nakamurella	Ambiguous_taxa			-
Bacteria	Actinobacteria	Actinobacteria	Frankiales	Nakamurellaceae	Nakamurella	Metagenome			-
Bacteria	Actinobacteria	Actinobacteria	Frankiales	Nakamurellaceae	Nakamurella	Unculturedbacterium			-
Bacteria	Actinobacteria	Actinobacteria	Frankiales	Nakamurellaceae	Nakamurella	UnculturedNakamurellaceaebacterium			-
Bacteria	Actinobacteria	Actinobacteria	Kineosporiales						-
Bacteria	Actinobacteria	Actinobacteria	Kineosporiales	Kineosporiaceae					-
Bacteria	Actinobacteria	Actinobacteria	Kineosporiales	Kineosporiaceae	Kineococcus				-
Bacteria	Actinobacteria	Actinobacteria	Kineosporiales	Kineosporiaceae	Kineococcus	Ambiguous_taxa			-
Bacteria	Actinobacteria	Actinobacteria	Kineosporiales	Kineosporiaceae	Kineococcus	Kineococcusendophyticus			-
Bacteria	Actinobacteria	Actinobacteria	Kineosporiales	Kineosporiaceae	Kineosporia				-
Bacteria	Actinobacteria	Actinobacteria	Kineosporiales	Kineosporiaceae	Kineosporia	Ambiguous_taxa			-
Bacteria	Actinobacteria	Actinobacteria	Kineosporiales	Kineosporiaceae	Kineosporia	Unculturedbacterium			-
Bacteria	Actinobacteria	Actinobacteria	Kineosporiales	Kineosporiaceae	Pseudokineococcus				-
Bacteria	Actinobacteria	Actinobacteria	Kineosporiales	Kineosporiaceae	Pseudokineococcus	Ambiguous_taxa			-
Bacteria	Actinobacteria	Actinobacteria	Kineosporiales	Kineosporiaceae	Quadrisphaera				-
Bacteria	Actinobacteria	Actinobacteria	Kineosporiales	Kineosporiaceae	Quadrisphaera	Ambiguous_taxa			-
Bacteria	Actinobacteria	Actinobacteria	Kineosporiales	Kineosporiaceae	Quadrisphaera	Unculturedbacterium			-
Bacteria	Actinobacteria	Actinobacteria	Micrococcales						-
Bacteria	Actinobacteria	Actinobacteria	Micrococcales	Ambiguous_taxa					-
Bacteria	Actinobacteria	Actinobacteria	Micrococcales	Ambiguous_taxa	Ambiguous_taxa				-
Bacteria	Actinobacteria	Actinobacteria	Micrococcales	Ambiguous_taxa	Ambiguous_taxa	Ambiguous_taxa			-
Bacteria	Actinobacteria	Actinobacteria	Micrococcales	Brevibacteriaceae					-
Bacteria	Actinobacteria	Actinobacteria	Micrococcales	Brevibacteriaceae	Brevibacterium				-
Bacteria	Actinobacteria	Actinobacteria	Micrococcales	Brevibacteriaceae	Brevibacterium	Ambiguous_taxa			-
Bacteria	Actinobacteria	Actinobacteria	Micrococcales	Cellulomonadaceae					-
Bacteria	Actinobacteria	Actinobacteria	Micrococcales	Cellulomonadaceae	Cellulomonas				-
Bacteria	Actinobacteria	Actinobacteria	Micrococcales	Cellulomonadaceae	Cellulomonas	Ambiguous_taxa			-
Bacteria	Actinobacteria	Actinobacteria	Micrococcales	Cellulomonadaceae	Cellulomonas	BacteriumL5_2			-
Bacteria	Actinobacteria	Actinobacteria	Micrococcales	Dermabacteraceae					-
Bacteria	Actinobacteria	Actinobacteria	Micrococcales	Dermabacteraceae	Brachybacterium				-
Bacteria	Actinobacteria	Actinobacteria	Micrococcales	Dermabacteraceae	Brachybacterium	Ambiguous_taxa			-
Bacteria	Actinobacteria	Actinobacteria	Micrococcales	Dermabacteraceae	Brachybacterium	Unculturedcompostbacterium			-
Bacteria	Actinobacteria	Actinobacteria	Micrococcales	Dermacoccaceae			Nonreproductive	2.53271	0.0190638
Bacteria	Actinobacteria	Actinobacteria	Micrococcales	Dermacoccaceae	Ambiguous_taxa				-
Bacteria	Actinobacteria	Actinobacteria	Micrococcales	Dermacoccaceae	Ambiguous_taxa	Ambiguous_taxa			-
Bacteria	Actinobacteria	Actinobacteria	Micrococcales	Dermacoccaceae	Dermacoccus				-
Bacteria	Actinobacteria	Actinobacteria	Micrococcales	Dermacoccaceae	Dermacoccus	Dermacoccusnishinomiyaensis			-
Bacteria	Actinobacteria	Actinobacteria	Micrococcales	Dermacoccaceae	Kytococcus				-
Bacteria	Actinobacteria	Actinobacteria	Micrococcales	Dermacoccaceae	Kytococcus	Ambiguous_taxa			-
Bacteria	Actinobacteria	Actinobacteria	Micrococcales	Dermacoccaceae	Luteipulveratus				-
Bacteria	Actinobacteria	Actinobacteria	Micrococcales	Dermacoccaceae	Luteipulveratus	Ambiguous_taxa			-
Bacteria	Actinobacteria	Actinobacteria	Micrococcales	Dermacoccaceae	Uncultured		Nonreproductive	2.60103	0.0404815
Bacteria	Actinobacteria	Actinobacteria	Micrococcales	Dermacoccaceae	Uncultured	Dermacoccussp_54_2012_	Nonreproductive	2.60894	0.0404815
Bacteria	Actinobacteria	Actinobacteria	Micrococcales	Dermatophilaceae					-
Bacteria	Actinobacteria	Actinobacteria	Micrococcales	Dermatophilaceae	Austwickia				-
Bacteria	Actinobacteria	Actinobacteria	Micrococcales	Dermatophilaceae	Austwickia	Austwickiachelonae			-
Bacteria	Actinobacteria	Actinobacteria	Micrococcales	Dermatophilaceae	Dermatophilus				-
Bacteria	Actinobacteria	Actinobacteria	Micrococcales	Dermatophilaceae	Dermatophilus	Dermatophiluscrocodyli			-
Bacteria	Actinobacteria	Actinobacteria	Micrococcales	Dermatophilaceae	Dermatophilus	Dermatophilussp_AD3			-
Bacteria	Actinobacteria	Actinobacteria	Micrococcales	Dermatophilaceae	Mobilicoccus				-
Bacteria	Actinobacteria	Actinobacteria	Micrococcales	Dermatophilaceae	Mobilicoccus	Ambiguous_taxa			-
Bacteria	Actinobacteria	Actinobacteria	Micrococcales	Dermatophilaceae	Uncultured				-
Bacteria	Actinobacteria	Actinobacteria	Micrococcales	Dermatophilaceae	Uncultured	Unculturedbacterium			-
Bacteria	Actinobacteria	Actinobacteria	Micrococcales	Dermatophilaceae	Unculturedbacterium				-
Bacteria	Actinobacteria	Actinobacteria	Micrococcales	Dermatophilaceae	Unculturedbacterium	Unculturedbacterium			-
Bacteria	Actinobacteria	Actinobacteria	Micrococcales	Intrasporangiaceae					-
Bacteria	Actinobacteria	Actinobacteria	Micrococcales	Intrasporangiaceae	Ambiguous_taxa				-
Bacteria	Actinobacteria	Actinobacteria	Micrococcales	Intrasporangiaceae	Ambiguous_taxa	Ambiguous_taxa			-
Bacteria	Actinobacteria	Actinobacteria	Micrococcales	Intrasporangiaceae	Arsenicicoccus				-
Bacteria	Actinobacteria	Actinobacteria	Micrococcales	Intrasporangiaceae	Arsenicicoccus	Ambiguous_taxa			-
Bacteria	Actinobacteria	Actinobacteria	Micrococcales	Intrasporangiaceae	Intrasporangium				-
Bacteria	Actinobacteria	Actinobacteria	Micrococcales	Intrasporangiaceae	Intrasporangium	IntrasporangiumchromatireducensQ5_1			-
Bacteria	Actinobacteria	Actinobacteria	Micrococcales	Intrasporangiaceae	Intrasporangium	UnculturedIntrasporangiaceaebacterium			-
Bacteria	Actinobacteria	Actinobacteria	Micrococcales	Intrasporangiaceae	Janibacter				-
Bacteria	Actinobacteria	Actinobacteria	Micrococcales	Intrasporangiaceae	Janibacter	Ambiguous_taxa			-
Bacteria	Actinobacteria	Actinobacteria	Micrococcales	Intrasporangiaceae	Knoellia				-
Bacteria	Actinobacteria	Actinobacteria	Micrococcales	Intrasporangiaceae	Knoellia	Ambiguous_taxa			-
Bacteria	Actinobacteria	Actinobacteria	Micrococcales	Intrasporangiaceae	Kribbia				-
Bacteria	Actinobacteria	Actinobacteria	Micrococcales	Intrasporangiaceae	Kribbia	Ambiguous_taxa			-
Bacteria	Actinobacteria	Actinobacteria	Micrococcales	Intrasporangiaceae	Lapillicoccus				-
Bacteria	Actinobacteria	Actinobacteria	Micrococcales	Intrasporangiaceae	Lapillicoccus	Lapillicoccusjejuensis			-
Bacteria	Actinobacteria	Actinobacteria	Micrococcales	Intrasporangiaceae	Ornithinimicrobium				-
Bacteria	Actinobacteria	Actinobacteria	Micrococcales	Intrasporangiaceae	Ornithinimicrobium	Ambiguous_taxa			-
Bacteria	Actinobacteria	Actinobacteria	Micrococcales	Intrasporangiaceae	Ornithinimicrobium	Unculturedbacterium			-
Bacteria	Actinobacteria	Actinobacteria	Micrococcales	Intrasporangiaceae	Phycicoccus				-
Bacteria	Actinobacteria	Actinobacteria	Micrococcales	Intrasporangiaceae	Phycicoccus	Ambiguous_taxa			-
Bacteria	Actinobacteria	Actinobacteria	Micrococcales	Intrasporangiaceae	Phycicoccus	Unculturedbacterium			-
Bacteria	Actinobacteria	Actinobacteria	Micrococcales	Intrasporangiaceae	Terrabacter				-
Bacteria	Actinobacteria	Actinobacteria	Micrococcales	Intrasporangiaceae	Terrabacter	Ambiguous_taxa			-
Bacteria	Actinobacteria	Actinobacteria	Micrococcales	Intrasporangiaceae	Tetrasphaera				-
Bacteria	Actinobacteria	Actinobacteria	Micrococcales	Intrasporangiaceae	Tetrasphaera	Unculturedbacterium			-
Bacteria	Actinobacteria	Actinobacteria	Micrococcales	Microbacteriaceae					-
Bacteria	Actinobacteria	Actinobacteria	Micrococcales	Microbacteriaceae	Agrococcus				-
Bacteria	Actinobacteria	Actinobacteria	Micrococcales	Microbacteriaceae	Agrococcus	Ambiguous_taxa			-
Bacteria	Actinobacteria	Actinobacteria	Micrococcales	Microbacteriaceae	Agromyces				-
Bacteria	Actinobacteria	Actinobacteria	Micrococcales	Microbacteriaceae	Agromyces	Agromycesinsulae			-
Bacteria	Actinobacteria	Actinobacteria	Micrococcales	Microbacteriaceae	Agromyces	Ambiguous_taxa			-
Bacteria	Actinobacteria	Actinobacteria	Micrococcales	Microbacteriaceae	Ambiguous_taxa				-
Bacteria	Actinobacteria	Actinobacteria	Micrococcales	Microbacteriaceae	Ambiguous_taxa	Ambiguous_taxa			-
Bacteria	Actinobacteria	Actinobacteria	Micrococcales	Microbacteriaceae	Amnibacterium				-
Bacteria	Actinobacteria	Actinobacteria	Micrococcales	Microbacteriaceae	Amnibacterium	Ambiguous_taxa			-
Bacteria	Actinobacteria	Actinobacteria	Micrococcales	Microbacteriaceae	Clavibacter				-
Bacteria	Actinobacteria	Actinobacteria	Micrococcales	Microbacteriaceae	Clavibacter	Ambiguous_taxa			-
Bacteria	Actinobacteria	Actinobacteria	Micrococcales	Microbacteriaceae	Clavibacter	Metagenome			-
Bacteria	Actinobacteria	Actinobacteria	Micrococcales	Microbacteriaceae	Curtobacterium				-
Bacteria	Actinobacteria	Actinobacteria	Micrococcales	Microbacteriaceae	Curtobacterium	Ambiguous_taxa			-
Bacteria	Actinobacteria	Actinobacteria	Micrococcales	Microbacteriaceae	Frigoribacterium				-
Bacteria	Actinobacteria	Actinobacteria	Micrococcales	Microbacteriaceae	Frigoribacterium	Ambiguous_taxa			-
Bacteria	Actinobacteria	Actinobacteria	Micrococcales	Microbacteriaceae	Frondihabitans				-
Bacteria	Actinobacteria	Actinobacteria	Micrococcales	Microbacteriaceae	Frondihabitans	Ambiguous_taxa			-
Bacteria	Actinobacteria	Actinobacteria	Micrococcales	Microbacteriaceae	Galbitalea				-
Bacteria	Actinobacteria	Actinobacteria	Micrococcales	Microbacteriaceae	Galbitalea	Ambiguous_taxa			-
Bacteria	Actinobacteria	Actinobacteria	Micrococcales	Microbacteriaceae	Herbiconiux				-
Bacteria	Actinobacteria	Actinobacteria	Micrococcales	Microbacteriaceae	Herbiconiux	Ambiguous_taxa			-
Bacteria	Actinobacteria	Actinobacteria	Micrococcales	Microbacteriaceae	Herbiconiux	Herbiconiuxsp_NT5_01			-
Bacteria	Actinobacteria	Actinobacteria	Micrococcales	Microbacteriaceae	Klugiella				-
Bacteria	Actinobacteria	Actinobacteria	Micrococcales	Microbacteriaceae	Klugiella	Unculturedbacterium			-
Bacteria	Actinobacteria	Actinobacteria	Micrococcales	Microbacteriaceae	Leifsonia				-
Bacteria	Actinobacteria	Actinobacteria	Micrococcales	Microbacteriaceae	Leifsonia	Ambiguous_taxa			-
Bacteria	Actinobacteria	Actinobacteria	Micrococcales	Microbacteriaceae	Leifsonia	Leifsoniakafniensis			-
Bacteria	Actinobacteria	Actinobacteria	Micrococcales	Microbacteriaceae	Leifsonia	Leifsoniasp_D24			-
Bacteria	Actinobacteria	Actinobacteria	Micrococcales	Microbacteriaceae	Leucobacter				-
Bacteria	Actinobacteria	Actinobacteria	Micrococcales	Microbacteriaceae	Leucobacter	Ambiguous_taxa			-
Bacteria	Actinobacteria	Actinobacteria	Micrococcales	Microbacteriaceae	Leucobacter	Unculturedbacterium			-
Bacteria	Actinobacteria	Actinobacteria	Micrococcales	Microbacteriaceae	Lysinimonas				-
Bacteria	Actinobacteria	Actinobacteria	Micrococcales	Microbacteriaceae	Lysinimonas	Ambiguous_taxa			-
Bacteria	Actinobacteria	Actinobacteria	Micrococcales	Microbacteriaceae	Marisediminicola				-
Bacteria	Actinobacteria	Actinobacteria	Micrococcales	Microbacteriaceae	Marisediminicola	Ambiguous_taxa			-
Bacteria	Actinobacteria	Actinobacteria	Micrococcales	Microbacteriaceae	Microbacterium				-
Bacteria	Actinobacteria	Actinobacteria	Micrococcales	Microbacteriaceae	Microbacterium	Ambiguous_taxa			-
Bacteria	Actinobacteria	Actinobacteria	Micrococcales	Microbacteriaceae	Microbacterium	Microbacteriumsaperdae			-
Bacteria	Actinobacteria	Actinobacteria	Micrococcales	Microbacteriaceae	Microbacterium	Microbacteriumsp			-
Bacteria	Actinobacteria	Actinobacteria	Micrococcales	Microbacteriaceae	Microbacterium	Microbacteriumsp_1			-
Bacteria	Actinobacteria	Actinobacteria	Micrococcales	Microbacteriaceae	Microbacterium	Microbacteriumsp_TSWCW8			-
Bacteria	Actinobacteria	Actinobacteria	Micrococcales	Microbacteriaceae	Microbacterium	Unculturedbacterium			-
Bacteria	Actinobacteria	Actinobacteria	Micrococcales	Microbacteriaceae	Mycetocola				-
Bacteria	Actinobacteria	Actinobacteria	Micrococcales	Microbacteriaceae	Mycetocola	Ambiguous_taxa			-
Bacteria	Actinobacteria	Actinobacteria	Micrococcales	Microbacteriaceae	Parafrigoribacterium				-
Bacteria	Actinobacteria	Actinobacteria	Micrococcales	Microbacteriaceae	Parafrigoribacterium	Ambiguous_taxa			-
Bacteria	Actinobacteria	Actinobacteria	Micrococcales	Microbacteriaceae	Plantibacter				-
Bacteria	Actinobacteria	Actinobacteria	Micrococcales	Microbacteriaceae	Plantibacter	Ambiguous_taxa			-
Bacteria	Actinobacteria	Actinobacteria	Micrococcales	Microbacteriaceae	Pseudoclavibacter				-
Bacteria	Actinobacteria	Actinobacteria	Micrococcales	Microbacteriaceae	Pseudoclavibacter	Ambiguous_taxa			-
Bacteria	Actinobacteria	Actinobacteria	Micrococcales	Microbacteriaceae	Pseudoclavibacter	Unculturedbacterium			-
Bacteria	Actinobacteria	Actinobacteria	Micrococcales	Microbacteriaceae	Rathayibacter				-
Bacteria	Actinobacteria	Actinobacteria	Micrococcales	Microbacteriaceae	Rathayibacter	Ambiguous_taxa			-
Bacteria	Actinobacteria	Actinobacteria	Micrococcales	Microbacteriaceae	Rathayibacter	Rathayibacterfestucae			-
Bacteria	Actinobacteria	Actinobacteria	Micrococcales	Microbacteriaceae	Salinibacterium				-
Bacteria	Actinobacteria	Actinobacteria	Micrococcales	Microbacteriaceae	Salinibacterium	Ambiguous_taxa			-
Bacteria	Actinobacteria	Actinobacteria	Micrococcales	Microbacteriaceae	Subtercola				-
Bacteria	Actinobacteria	Actinobacteria	Micrococcales	Microbacteriaceae	Subtercola	Subtercolaboreus			-
Bacteria	Actinobacteria	Actinobacteria	Micrococcales	Microbacteriaceae	Uncultured				-
Bacteria	Actinobacteria	Actinobacteria	Micrococcales	Microbacteriaceae	Uncultured	Ambiguous_taxa			-
Bacteria	Actinobacteria	Actinobacteria	Micrococcales	Micrococcaceae					-
Bacteria	Actinobacteria	Actinobacteria	Micrococcales	Micrococcaceae	Ambiguous_taxa				-
Bacteria	Actinobacteria	Actinobacteria	Micrococcales	Micrococcaceae	Ambiguous_taxa	Ambiguous_taxa			-
Bacteria	Actinobacteria	Actinobacteria	Micrococcales	Micrococcaceae	Arthrobacter				-
Bacteria	Actinobacteria	Actinobacteria	Micrococcales	Micrococcaceae	Arthrobacter	Ambiguous_taxa			-
Bacteria	Actinobacteria	Actinobacteria	Micrococcales	Micrococcaceae	Arthrobacter	Arthrobactercitreus			-
Bacteria	Actinobacteria	Actinobacteria	Micrococcales	Micrococcaceae	Arthrobacter	Arthrobacterpascens			-
Bacteria	Actinobacteria	Actinobacteria	Micrococcales	Micrococcaceae	Arthrobacter	Arthrobactersp_F7			-
Bacteria	Actinobacteria	Actinobacteria	Micrococcales	Micrococcaceae	Arthrobacter	BacteriumASP25			-
Bacteria	Actinobacteria	Actinobacteria	Micrococcales	Micrococcaceae	Arthrobacter	Unculturedbacterium			-
Bacteria	Actinobacteria	Actinobacteria	Micrococcales	Micrococcaceae	Citricoccus				-
Bacteria	Actinobacteria	Actinobacteria	Micrococcales	Micrococcaceae	Citricoccus	Ambiguous_taxa			-
Bacteria	Actinobacteria	Actinobacteria	Micrococcales	Micrococcaceae	Glutamicibacter				-
Bacteria	Actinobacteria	Actinobacteria	Micrococcales	Micrococcaceae	Glutamicibacter	Ambiguous_taxa			-
Bacteria	Actinobacteria	Actinobacteria	Micrococcales	Micrococcaceae	Kocuria				-
Bacteria	Actinobacteria	Actinobacteria	Micrococcales	Micrococcaceae	Kocuria	Ambiguous_taxa			-
Bacteria	Actinobacteria	Actinobacteria	Micrococcales	Micrococcaceae	Kocuria	Kocuriapelophila			-
Bacteria	Actinobacteria	Actinobacteria	Micrococcales	Micrococcaceae	Kocuria	Unculturedactinobacterium			-
Bacteria	Actinobacteria	Actinobacteria	Micrococcales	Micrococcaceae	Micrococcus				-
Bacteria	Actinobacteria	Actinobacteria	Micrococcales	Micrococcaceae	Micrococcus	Micrococcusluteus			-
Bacteria	Actinobacteria	Actinobacteria	Micrococcales	Micrococcaceae	Micrococcus	Micrococcussp			-
Bacteria	Actinobacteria	Actinobacteria	Micrococcales	Micrococcaceae	Neomicrococcus				-
Bacteria	Actinobacteria	Actinobacteria	Micrococcales	Micrococcaceae	Neomicrococcus	Ambiguous_taxa			-
Bacteria	Actinobacteria	Actinobacteria	Micrococcales	Micrococcaceae	Nesterenkonia				-
Bacteria	Actinobacteria	Actinobacteria	Micrococcales	Micrococcaceae	Nesterenkonia	Ambiguous_taxa			-
Bacteria	Actinobacteria	Actinobacteria	Micrococcales	Micrococcaceae	Paenarthrobacter				-
Bacteria	Actinobacteria	Actinobacteria	Micrococcales	Micrococcaceae	Paenarthrobacter	Ambiguous_taxa			-
Bacteria	Actinobacteria	Actinobacteria	Micrococcales	Micrococcaceae	Paeniglutamicibacter				-
Bacteria	Actinobacteria	Actinobacteria	Micrococcales	Micrococcaceae	Paeniglutamicibacter	Bacteriumd8829			-
Bacteria	Actinobacteria	Actinobacteria	Micrococcales	Micrococcaceae	Pseudarthrobacter				-
Bacteria	Actinobacteria	Actinobacteria	Micrococcales	Micrococcaceae	Pseudarthrobacter	Ambiguous_taxa			-
Bacteria	Actinobacteria	Actinobacteria	Micrococcales	Micrococcaceae	Pseudarthrobacter	Arthrobactersp_THG_DN3_14			-
Bacteria	Actinobacteria	Actinobacteria	Micrococcales	Micrococcaceae	Pseudarthrobacter	Bacterium			-
Bacteria	Actinobacteria	Actinobacteria	Micrococcales	Micrococcaceae	Rothia				-
Bacteria	Actinobacteria	Actinobacteria	Micrococcales	Micrococcaceae	Rothia	Ambiguous_taxa			-
Bacteria	Actinobacteria	Actinobacteria	Micrococcales	Micrococcaceae	Rothia	Unculturedbacterium			-
Bacteria	Actinobacteria	Actinobacteria	Micrococcales	Micrococcaceae	Sinomonas				-
Bacteria	Actinobacteria	Actinobacteria	Micrococcales	Micrococcaceae	Sinomonas	Ambiguous_taxa			-
Bacteria	Actinobacteria	Actinobacteria	Micrococcales	Micrococcaceae	Sinomonas	Sinomonashalotolerans			-
Bacteria	Actinobacteria	Actinobacteria	Micrococcales	Micrococcaceae	Yaniella				-
Bacteria	Actinobacteria	Actinobacteria	Micrococcales	Micrococcaceae	Yaniella	Unculturedbacterium			-
Bacteria	Actinobacteria	Actinobacteria	Micrococcales	Promicromonosporaceae					-
Bacteria	Actinobacteria	Actinobacteria	Micrococcales	Promicromonosporaceae	Cellulosimicrobium				-
Bacteria	Actinobacteria	Actinobacteria	Micrococcales	Promicromonosporaceae	Cellulosimicrobium	Ambiguous_taxa			-
Bacteria	Actinobacteria	Actinobacteria	Micrococcales	Sanguibacteraceae					-
Bacteria	Actinobacteria	Actinobacteria	Micrococcales	Sanguibacteraceae	Sanguibacter				-
Bacteria	Actinobacteria	Actinobacteria	Micrococcales	Sanguibacteraceae	Sanguibacter	Ambiguous_taxa			-
Bacteria	Actinobacteria	Actinobacteria	Micrococcales	Uncultured					-
Bacteria	Actinobacteria	Actinobacteria	Micrococcales	Uncultured	Unculturedbacterium				-
Bacteria	Actinobacteria	Actinobacteria	Micrococcales	Uncultured	Unculturedbacterium	Unculturedbacterium			-
Bacteria	Actinobacteria	Actinobacteria	Micromonosporales						-
Bacteria	Actinobacteria	Actinobacteria	Micromonosporales	Micromonosporaceae					-
Bacteria	Actinobacteria	Actinobacteria	Micromonosporales	Micromonosporaceae	Actinoplanes				-
Bacteria	Actinobacteria	Actinobacteria	Micromonosporales	Micromonosporaceae	Actinoplanes	Ambiguous_taxa			-
Bacteria	Actinobacteria	Actinobacteria	Micromonosporales	Micromonosporaceae	Actinoplanes	Metagenome			-
Bacteria	Actinobacteria	Actinobacteria	Micromonosporales	Micromonosporaceae	Actinoplanes	Unculturedbacterium			-
Bacteria	Actinobacteria	Actinobacteria	Micromonosporales	Micromonosporaceae	Ambiguous_taxa				-
Bacteria	Actinobacteria	Actinobacteria	Micromonosporales	Micromonosporaceae	Ambiguous_taxa	Ambiguous_taxa			-
Bacteria	Actinobacteria	Actinobacteria	Micromonosporales	Micromonosporaceae	Asanoa				-
Bacteria	Actinobacteria	Actinobacteria	Micromonosporales	Micromonosporaceae	Asanoa	Metagenome			-
Bacteria	Actinobacteria	Actinobacteria	Micromonosporales	Micromonosporaceae	Asanoa	UnculturedVerrucosisporasp			-
Bacteria	Actinobacteria	Actinobacteria	Micromonosporales	Micromonosporaceae	Catenuloplanes				-
Bacteria	Actinobacteria	Actinobacteria	Micromonosporales	Micromonosporaceae	Catenuloplanes	Ambiguous_taxa			-
Bacteria	Actinobacteria	Actinobacteria	Micromonosporales	Micromonosporaceae	Dactylosporangium				-
Bacteria	Actinobacteria	Actinobacteria	Micromonosporales	Micromonosporaceae	Dactylosporangium	Unculturedbacterium			-
Bacteria	Actinobacteria	Actinobacteria	Micromonosporales	Micromonosporaceae	Luedemannella				-
Bacteria	Actinobacteria	Actinobacteria	Micromonosporales	Micromonosporaceae	Luedemannella	Ambiguous_taxa			-
Bacteria	Actinobacteria	Actinobacteria	Micromonosporales	Micromonosporaceae	Micromonospora				-
Bacteria	Actinobacteria	Actinobacteria	Micromonosporales	Micromonosporaceae	Micromonospora	Ambiguous_taxa			-
Bacteria	Actinobacteria	Actinobacteria	Micromonosporales	Micromonosporaceae	Micromonospora	Frankiasp_BMG5_6			-
Bacteria	Actinobacteria	Actinobacteria	Micromonosporales	Micromonosporaceae	Micromonospora	Juncuseffusus			-
Bacteria	Actinobacteria	Actinobacteria	Micromonosporales	Micromonosporaceae	Micromonospora	Micromonosporasp_OB40608			-
Bacteria	Actinobacteria	Actinobacteria	Micromonosporales	Micromonosporaceae	Micromonospora	Unculturedbacterium			-
Bacteria	Actinobacteria	Actinobacteria	Micromonosporales	Micromonosporaceae	Plantactinospora				-
Bacteria	Actinobacteria	Actinobacteria	Micromonosporales	Micromonosporaceae	Plantactinospora	Unculturedbacterium			-
Bacteria	Actinobacteria	Actinobacteria	Micromonosporales	Micromonosporaceae	Rugosimonospora				-
Bacteria	Actinobacteria	Actinobacteria	Micromonosporales	Micromonosporaceae	Rugosimonospora	Ambiguous_taxa			-
Bacteria	Actinobacteria	Actinobacteria	Micromonosporales	Micromonosporaceae	Salinispora				-
Bacteria	Actinobacteria	Actinobacteria	Micromonosporales	Micromonosporaceae	Salinispora	Ambiguous_taxa			-
Bacteria	Actinobacteria	Actinobacteria	Micromonosporales	Micromonosporaceae	Salinispora	Salinisporasp_13_3_44			-
Bacteria	Actinobacteria	Actinobacteria	Micromonosporales	Micromonosporaceae	Salinispora	Unculturedbacterium			-
Bacteria	Actinobacteria	Actinobacteria	Micromonosporales	Micromonosporaceae	Verrucosispora				-
Bacteria	Actinobacteria	Actinobacteria	Micromonosporales	Micromonosporaceae	Verrucosispora	Ambiguous_taxa			-
Bacteria	Actinobacteria	Actinobacteria	Micromonosporales	Micromonosporaceae	Virgisporangium				-
Bacteria	Actinobacteria	Actinobacteria	Micromonosporales	Micromonosporaceae	Virgisporangium	Unculturedbacterium			-
Bacteria	Actinobacteria	Actinobacteria	PeM15						-
Bacteria	Actinobacteria	Actinobacteria	PeM15	Unculturedbacterium					-
Bacteria	Actinobacteria	Actinobacteria	PeM15	Unculturedbacterium	Unculturedbacterium				-
Bacteria	Actinobacteria	Actinobacteria	PeM15	Unculturedbacterium	Unculturedbacterium	Unculturedbacterium			-
Bacteria	Actinobacteria	Actinobacteria	Propionibacteriales						-
Bacteria	Actinobacteria	Actinobacteria	Propionibacteriales	Nocardioidaceae					-
Bacteria	Actinobacteria	Actinobacteria	Propionibacteriales	Nocardioidaceae	Aeromicrobium				-
Bacteria	Actinobacteria	Actinobacteria	Propionibacteriales	Nocardioidaceae	Aeromicrobium	Ambiguous_taxa			-
Bacteria	Actinobacteria	Actinobacteria	Propionibacteriales	Nocardioidaceae	Aeromicrobium	Unculturedbacterium			-
Bacteria	Actinobacteria	Actinobacteria	Propionibacteriales	Nocardioidaceae	Kribbella				-
Bacteria	Actinobacteria	Actinobacteria	Propionibacteriales	Nocardioidaceae	Kribbella	Ambiguous_taxa			-
Bacteria	Actinobacteria	Actinobacteria	Propionibacteriales	Nocardioidaceae	Marmoricola				-
Bacteria	Actinobacteria	Actinobacteria	Propionibacteriales	Nocardioidaceae	Marmoricola	Ambiguous_taxa			-
Bacteria	Actinobacteria	Actinobacteria	Propionibacteriales	Nocardioidaceae	Marmoricola	Unculturedbacterium			-
Bacteria	Actinobacteria	Actinobacteria	Propionibacteriales	Nocardioidaceae	Mumia				-
Bacteria	Actinobacteria	Actinobacteria	Propionibacteriales	Nocardioidaceae	Mumia	Unculturedbacterium			-
Bacteria	Actinobacteria	Actinobacteria	Propionibacteriales	Nocardioidaceae	Nocardioides				-
Bacteria	Actinobacteria	Actinobacteria	Propionibacteriales	Nocardioidaceae	Nocardioides	Ambiguous_taxa			-
Bacteria	Actinobacteria	Actinobacteria	Propionibacteriales	Nocardioidaceae	Nocardioides	Nocardioidesjensenii			-
Bacteria	Actinobacteria	Actinobacteria	Propionibacteriales	Nocardioidaceae	Nocardioides	Unculturedbacterium			-
Bacteria	Actinobacteria	Actinobacteria	Propionibacteriales	Nocardioidaceae	Nocardioides	UnculturedNocardioidessp			-
Bacteria	Actinobacteria	Actinobacteria	Propionibacteriales	Nocardioidaceae	Uncultured				-
Bacteria	Actinobacteria	Actinobacteria	Propionibacteriales	Nocardioidaceae	Uncultured	Unculturedbacterium			-
Bacteria	Actinobacteria	Actinobacteria	Propionibacteriales	Propionibacteriaceae					-
Bacteria	Actinobacteria	Actinobacteria	Propionibacteriales	Propionibacteriaceae	Cutibacterium				-
Bacteria	Actinobacteria	Actinobacteria	Propionibacteriales	Propionibacteriaceae	Cutibacterium	Ambiguous_taxa			-
Bacteria	Actinobacteria	Actinobacteria	Propionibacteriales	Propionibacteriaceae	Friedmanniella				-
Bacteria	Actinobacteria	Actinobacteria	Propionibacteriales	Propionibacteriaceae	Friedmanniella	Ambiguous_taxa			-
Bacteria	Actinobacteria	Actinobacteria	Propionibacteriales	Propionibacteriaceae	Friedmanniella	Unculturedbacterium			-
Bacteria	Actinobacteria	Actinobacteria	Propionibacteriales	Propionibacteriaceae	Luteococcus				-
Bacteria	Actinobacteria	Actinobacteria	Propionibacteriales	Propionibacteriaceae	Luteococcus	Unculturedbacterium			-
Bacteria	Actinobacteria	Actinobacteria	Propionibacteriales	Propionibacteriaceae	Marinilutecoccus				-
Bacteria	Actinobacteria	Actinobacteria	Propionibacteriales	Propionibacteriaceae	Marinilutecoccus	Ponticoccussp			-
Bacteria	Actinobacteria	Actinobacteria	Propionibacteriales	Propionibacteriaceae	Metagenome				-
Bacteria	Actinobacteria	Actinobacteria	Propionibacteriales	Propionibacteriaceae	Metagenome	Metagenome			-
Bacteria	Actinobacteria	Actinobacteria	Propionibacteriales	Propionibacteriaceae	Microlunatus				-
Bacteria	Actinobacteria	Actinobacteria	Propionibacteriales	Propionibacteriaceae	Microlunatus	Ambiguous_taxa			-
Bacteria	Actinobacteria	Actinobacteria	Propionibacteriales	Propionibacteriaceae	Microlunatus	Unculturedbacterium			-
Bacteria	Actinobacteria	Actinobacteria	Propionibacteriales	Propionibacteriaceae	Propioniciclava				-
Bacteria	Actinobacteria	Actinobacteria	Propionibacteriales	Propionibacteriaceae	Propioniciclava	Unculturedbacterium			-
Bacteria	Actinobacteria	Actinobacteria	Propionibacteriales	Propionibacteriaceae	Propioniferax				-
Bacteria	Actinobacteria	Actinobacteria	Propionibacteriales	Propionibacteriaceae	Propioniferax	Ambiguous_taxa			-
Bacteria	Actinobacteria	Actinobacteria	Propionibacteriales	Propionibacteriaceae	Raineyella				-
Bacteria	Actinobacteria	Actinobacteria	Propionibacteriales	Propionibacteriaceae	Raineyella	Unculturedbacterium			-
Bacteria	Actinobacteria	Actinobacteria	Propionibacteriales	Propionibacteriaceae	Tessaracoccus				-
Bacteria	Actinobacteria	Actinobacteria	Propionibacteriales	Propionibacteriaceae	Tessaracoccus	Ambiguous_taxa			-
Bacteria	Actinobacteria	Actinobacteria	Propionibacteriales	Propionibacteriaceae	Tessaracoccus	Tessaracoccusmassiliensis			-
Bacteria	Actinobacteria	Actinobacteria	Pseudonocardiales						-
Bacteria	Actinobacteria	Actinobacteria	Pseudonocardiales	Pseudonocardiaceae					-
Bacteria	Actinobacteria	Actinobacteria	Pseudonocardiales	Pseudonocardiaceae	Actinomycetospora				-
Bacteria	Actinobacteria	Actinobacteria	Pseudonocardiales	Pseudonocardiaceae	Actinomycetospora	Actinomycetosporasp_CAP335			-
Bacteria	Actinobacteria	Actinobacteria	Pseudonocardiales	Pseudonocardiaceae	Actinomycetospora	Ambiguous_taxa			-
Bacteria	Actinobacteria	Actinobacteria	Pseudonocardiales	Pseudonocardiaceae	Pseudonocardia				-
Bacteria	Actinobacteria	Actinobacteria	Pseudonocardiales	Pseudonocardiaceae	Pseudonocardia	ActinobacteriumYNPRH1P_1			-
Bacteria	Actinobacteria	Actinobacteria	Pseudonocardiales	Pseudonocardiaceae	Pseudonocardia	Ambiguous_taxa			-
Bacteria	Actinobacteria	Actinobacteria	Pseudonocardiales	Pseudonocardiaceae	Pseudonocardia	Unculturedbacterium			-
Bacteria	Actinobacteria	Actinobacteria	Pseudonocardiales	Pseudonocardiaceae	Pseudonocardia	UnculturedPseudonocardiasp			-
Bacteria	Actinobacteria	Actinobacteria	Pseudonocardiales	Pseudonocardiaceae	Saccharomonospora				-
Bacteria	Actinobacteria	Actinobacteria	Pseudonocardiales	Pseudonocardiaceae	Saccharomonospora	Ambiguous_taxa			-
Bacteria	Actinobacteria	Actinobacteria	Pseudonocardiales	Pseudonocardiaceae	Saccharopolyspora				-
Bacteria	Actinobacteria	Actinobacteria	Pseudonocardiales	Pseudonocardiaceae	Saccharopolyspora	Ambiguous_taxa			-
Bacteria	Actinobacteria	Actinobacteria	Streptomycetales						-
Bacteria	Actinobacteria	Actinobacteria	Streptomycetales	Streptomycetaceae					-
Bacteria	Actinobacteria	Actinobacteria	Streptomycetales	Streptomycetaceae	Kitasatospora				-
Bacteria	Actinobacteria	Actinobacteria	Streptomycetales	Streptomycetaceae	Kitasatospora	Ambiguous_taxa			-
Bacteria	Actinobacteria	Actinobacteria	Streptomycetales	Streptomycetaceae	Streptomyces				-
Bacteria	Actinobacteria	Actinobacteria	Streptomycetales	Streptomycetaceae	Streptomyces	Ambiguous_taxa			-
Bacteria	Actinobacteria	Actinobacteria	Streptomycetales	Streptomycetaceae	Streptomyces	Streptomycessp			-
Bacteria	Actinobacteria	Actinobacteria	Streptomycetales	Streptomycetaceae	Streptomyces	Streptomycessp_112108			-
Bacteria	Actinobacteria	Actinobacteria	Streptomycetales	Streptomycetaceae	Streptomyces	Streptomycessp_CS5_AC14			-
Bacteria	Actinobacteria	Actinobacteria	Streptomycetales	Streptomycetaceae	Streptomyces	Streptomycessp_DA01013			-
Bacteria	Actinobacteria	Actinobacteria	Streptomycetales	Streptomycetaceae	Streptomyces	Streptomycessp_WZ1_7219			-
Bacteria	Actinobacteria	Actinobacteria	Streptomycetales	Streptomycetaceae	Streptomyces	Unculturedbacterium			-
Bacteria	Actinobacteria	Actinobacteria	Streptomycetales	Streptomycetaceae	Streptomyces	Unculturedcompostbacterium			-
Bacteria	Actinobacteria	Actinobacteria	Streptosporangiales						-
Bacteria	Actinobacteria	Actinobacteria	Streptosporangiales	Streptosporangiaceae					-
Bacteria	Actinobacteria	Actinobacteria	Streptosporangiales	Streptosporangiaceae	Ambiguous_taxa				-
Bacteria	Actinobacteria	Actinobacteria	Streptosporangiales	Streptosporangiaceae	Ambiguous_taxa	Ambiguous_taxa			-
Bacteria	Actinobacteria	Actinobacteria	Streptosporangiales	Streptosporangiaceae	Microbispora				-
Bacteria	Actinobacteria	Actinobacteria	Streptosporangiales	Streptosporangiaceae	Microbispora	Ambiguous_taxa			-
Bacteria	Actinobacteria	Actinobacteria	Streptosporangiales	Streptosporangiaceae	Microbispora	Microbisporaamethystogenes			-
Bacteria	Actinobacteria	Actinobacteria	Streptosporangiales	Streptosporangiaceae	Nonomuraea				-
Bacteria	Actinobacteria	Actinobacteria	Streptosporangiales	Streptosporangiaceae	Nonomuraea	Ambiguous_taxa			-
Bacteria	Actinobacteria	Actinobacteria	Streptosporangiales	Streptosporangiaceae	Nonomuraea	Nonomuraeaharbinensis			-
Bacteria	Actinobacteria	Actinobacteria	Streptosporangiales	Streptosporangiaceae	Planotetraspora				-
Bacteria	Actinobacteria	Actinobacteria	Streptosporangiales	Streptosporangiaceae	Planotetraspora	Ambiguous_taxa			-
Bacteria	Actinobacteria	Actinobacteria	Streptosporangiales	Streptosporangiaceae	Sphaerisporangium				-
Bacteria	Actinobacteria	Actinobacteria	Streptosporangiales	Streptosporangiaceae	Sphaerisporangium	Ambiguous_taxa			-
Bacteria	Actinobacteria	Actinobacteria	Streptosporangiales	Streptosporangiaceae	Streptosporangium				-
Bacteria	Actinobacteria	Actinobacteria	Streptosporangiales	Streptosporangiaceae	Streptosporangium	Metagenome			-
Bacteria	Actinobacteria	Actinobacteria	Streptosporangiales	Streptosporangiaceae	Thermopolyspora				-
Bacteria	Actinobacteria	Actinobacteria	Streptosporangiales	Streptosporangiaceae	Thermopolyspora	Ambiguous_taxa			-
Bacteria	Actinobacteria	Actinobacteria	Streptosporangiales	Thermomonosporaceae					-
Bacteria	Actinobacteria	Actinobacteria	Streptosporangiales	Thermomonosporaceae	Actinoallomurus				-
Bacteria	Actinobacteria	Actinobacteria	Streptosporangiales	Thermomonosporaceae	Actinoallomurus	Actinomadurasp_EHA_2			-
Bacteria	Actinobacteria	Actinobacteria	Streptosporangiales	Thermomonosporaceae	Actinoallomurus	Ambiguous_taxa			-
Bacteria	Actinobacteria	Actinobacteria	Streptosporangiales	Thermomonosporaceae	Actinocorallia				-
Bacteria	Actinobacteria	Actinobacteria	Streptosporangiales	Thermomonosporaceae	Actinocorallia	Ambiguous_taxa			-
Bacteria	Actinobacteria	Actinobacteria	Streptosporangiales	Thermomonosporaceae	Actinomadura				-
Bacteria	Actinobacteria	Actinobacteria	Streptosporangiales	Thermomonosporaceae	Actinomadura	Ambiguous_taxa			-
Bacteria	Actinobacteria	Actinobacteria	Streptosporangiales	Thermomonosporaceae	Actinomadura	ThermomonosporaceaebacteriumACT_0131			-
Bacteria	Actinobacteria	Actinobacteria	Streptosporangiales	Thermomonosporaceae	Actinomadura	Unculturedcompostbacterium			-
Bacteria	Actinobacteria	Actinobacteria	Streptosporangiales	Thermomonosporaceae	Thermobispora				-
Bacteria	Actinobacteria	Actinobacteria	Streptosporangiales	Thermomonosporaceae	Thermobispora	Ambiguous_taxa			-
Bacteria	Actinobacteria	Actinobacteria	Streptosporangiales	Thermomonosporaceae	Thermobispora	Unculturedcompostbacterium			-
Bacteria	Actinobacteria	Actinobacteria	Streptosporangiales	Thermomonosporaceae	Thermomonospora				-
Bacteria	Actinobacteria	Actinobacteria	Streptosporangiales	Thermomonosporaceae	Thermomonospora	Ambiguous_taxa			-
Bacteria	Actinobacteria	Coriobacteriia							-
Bacteria	Actinobacteria	Coriobacteriia	Coriobacteriales						-
Bacteria	Actinobacteria	Coriobacteriia	Coriobacteriales	Atopobiaceae					-
Bacteria	Actinobacteria	Coriobacteriia	Coriobacteriales	Atopobiaceae	Olsenella				-
Bacteria	Actinobacteria	Coriobacteriia	Coriobacteriales	Atopobiaceae	Olsenella	Ambiguous_taxa			-
Bacteria	Actinobacteria	Coriobacteriia	Coriobacteriales	Atopobiaceae	Olsenella	Unculturedbacterium			-
Bacteria	Actinobacteria	Coriobacteriia	Coriobacteriales	Coriobacteriaceae					-
Bacteria	Actinobacteria	Coriobacteriia	Coriobacteriales	Coriobacteriaceae	Collinsella				-
Bacteria	Actinobacteria	Coriobacteriia	Coriobacteriales	Coriobacteriaceae	Collinsella	Unculturedbacterium			-
Bacteria	Actinobacteria	Coriobacteriia	Coriobacteriales	CoriobacterialesIncertaeSedis					-
Bacteria	Actinobacteria	Coriobacteriia	Coriobacteriales	CoriobacterialesIncertaeSedis	Phoenicibacter		Nonreproductive	2.85767	0.041239
Bacteria	Actinobacteria	Coriobacteriia	Coriobacteriales	CoriobacterialesIncertaeSedis	Phoenicibacter	Unculturedbacterium	Nonreproductive	2.85767	0.041239
Bacteria	Actinobacteria	Coriobacteriia	Coriobacteriales	CoriobacterialesIncertaeSedis	Uncultured				-
Bacteria	Actinobacteria	Coriobacteriia	Coriobacteriales	CoriobacterialesIncertaeSedis	Uncultured	Ambiguous_taxa			-
Bacteria	Actinobacteria	Coriobacteriia	Coriobacteriales	CoriobacterialesIncertaeSedis	Uncultured	Unculturedbacterium			-
Bacteria	Actinobacteria	Coriobacteriia	Coriobacteriales	Eggerthellaceae					-
Bacteria	Actinobacteria	Coriobacteriia	Coriobacteriales	Eggerthellaceae	Asaccharobacter				-
Bacteria	Actinobacteria	Coriobacteriia	Coriobacteriales	Eggerthellaceae	Asaccharobacter	Unculturedbacterium			-
Bacteria	Actinobacteria	Coriobacteriia	Coriobacteriales	Eggerthellaceae	DNF00809				-
Bacteria	Actinobacteria	Coriobacteriia	Coriobacteriales	Eggerthellaceae	DNF00809	Unculturedbacterium			-
Bacteria	Actinobacteria	Coriobacteriia	Coriobacteriales	Eggerthellaceae	Eggerthella				-
Bacteria	Actinobacteria	Coriobacteriia	Coriobacteriales	Eggerthellaceae	Eggerthella	Ambiguous_taxa			-
Bacteria	Actinobacteria	Coriobacteriia	Coriobacteriales	Eggerthellaceae	Enterorhabdus				-
Bacteria	Actinobacteria	Coriobacteriia	Coriobacteriales	Eggerthellaceae	Enterorhabdus	Unculturedbacterium			-
Bacteria	Actinobacteria	Coriobacteriia	Coriobacteriales	Eggerthellaceae	Uncultured				-
Bacteria	Actinobacteria	Coriobacteriia	Coriobacteriales	Eggerthellaceae	Uncultured	Unculturedbacterium			-
Bacteria	Actinobacteria	Coriobacteriia	Coriobacteriales	Uncultured					-
Bacteria	Actinobacteria	Coriobacteriia	Coriobacteriales	Uncultured	Unculturedbacterium				-
Bacteria	Actinobacteria	Coriobacteriia	Coriobacteriales	Uncultured	Unculturedbacterium	Unculturedbacterium			-
Bacteria	Actinobacteria	Coriobacteriia	Coriobacteriales	Unculturedbacterium					-
Bacteria	Actinobacteria	Coriobacteriia	Coriobacteriales	Unculturedbacterium	Unculturedbacterium				-
Bacteria	Actinobacteria	Coriobacteriia	Coriobacteriales	Unculturedbacterium	Unculturedbacterium	Unculturedbacterium			-
Bacteria	Actinobacteria	MB_A2_108							-
Bacteria	Actinobacteria	MB_A2_108	Ambiguous_taxa						-
Bacteria	Actinobacteria	MB_A2_108	Ambiguous_taxa	Ambiguous_taxa					-
Bacteria	Actinobacteria	MB_A2_108	Ambiguous_taxa	Ambiguous_taxa	Ambiguous_taxa				-
Bacteria	Actinobacteria	MB_A2_108	Ambiguous_taxa	Ambiguous_taxa	Ambiguous_taxa	Ambiguous_taxa			-
Bacteria	Actinobacteria	Rubrobacteria							-
Bacteria	Actinobacteria	Rubrobacteria	Rubrobacterales						-
Bacteria	Actinobacteria	Rubrobacteria	Rubrobacterales	Rubrobacteriaceae					-
Bacteria	Actinobacteria	Rubrobacteria	Rubrobacterales	Rubrobacteriaceae	Rubrobacter				-
Bacteria	Actinobacteria	Rubrobacteria	Rubrobacterales	Rubrobacteriaceae	Rubrobacter	Ambiguous_taxa			-
Bacteria	Actinobacteria	Rubrobacteria	Rubrobacterales	Rubrobacteriaceae	Rubrobacter	Unculturedactinobacterium			-
Bacteria	Actinobacteria	Rubrobacteria	Rubrobacterales	Rubrobacteriaceae	Rubrobacter	Unculturedbacterium			-
Bacteria	Actinobacteria	Thermoleophilia							-
Bacteria	Actinobacteria	Thermoleophilia	Gaiellales						-
Bacteria	Actinobacteria	Thermoleophilia	Gaiellales	Ambiguous_taxa					-
Bacteria	Actinobacteria	Thermoleophilia	Gaiellales	Ambiguous_taxa	Unculturedbacterium				-
Bacteria	Actinobacteria	Thermoleophilia	Gaiellales	Ambiguous_taxa	Unculturedbacterium	Unculturedbacterium			-
Bacteria	Actinobacteria	Thermoleophilia	Gaiellales	Gaiellaceae					-
Bacteria	Actinobacteria	Thermoleophilia	Gaiellales	Gaiellaceae	Gaiella				-
Bacteria	Actinobacteria	Thermoleophilia	Gaiellales	Gaiellaceae	Gaiella	Ambiguous_taxa			-
Bacteria	Actinobacteria	Thermoleophilia	Gaiellales	Gaiellaceae	Gaiella	Unculturedbacterium			-
Bacteria	Actinobacteria	Thermoleophilia	Gaiellales	Uncultured					-
Bacteria	Actinobacteria	Thermoleophilia	Gaiellales	Uncultured	Ambiguous_taxa				-
Bacteria	Actinobacteria	Thermoleophilia	Gaiellales	Uncultured	Ambiguous_taxa	Ambiguous_taxa			-
Bacteria	Actinobacteria	Thermoleophilia	Gaiellales	Uncultured	Unculturedbacterium				-
Bacteria	Actinobacteria	Thermoleophilia	Gaiellales	Uncultured	Unculturedbacterium	Unculturedbacterium			-
Bacteria	Actinobacteria	Thermoleophilia	Solirubrobacterales						-
Bacteria	Actinobacteria	Thermoleophilia	Solirubrobacterales	67_14					-
Bacteria	Actinobacteria	Thermoleophilia	Solirubrobacterales	67_14	Ambiguous_taxa				-
Bacteria	Actinobacteria	Thermoleophilia	Solirubrobacterales	67_14	Ambiguous_taxa	Ambiguous_taxa			-
Bacteria	Actinobacteria	Thermoleophilia	Solirubrobacterales	67_14	Unculturedbacterium				-
Bacteria	Actinobacteria	Thermoleophilia	Solirubrobacterales	67_14	Unculturedbacterium	Unculturedbacterium			-
Bacteria	Actinobacteria	Thermoleophilia	Solirubrobacterales	Solirubrobacteraceae					-
Bacteria	Actinobacteria	Thermoleophilia	Solirubrobacterales	Solirubrobacteraceae	Conexibacter				-
Bacteria	Actinobacteria	Thermoleophilia	Solirubrobacterales	Solirubrobacteraceae	Conexibacter	Unculturedbacterium			-
Bacteria	Actinobacteria	Thermoleophilia	Solirubrobacterales	Solirubrobacteraceae	Solirubrobacter				-
Bacteria	Actinobacteria	Thermoleophilia	Solirubrobacterales	Solirubrobacteraceae	Solirubrobacter	Ambiguous_taxa			-
Bacteria	Actinobacteria	Thermoleophilia	Solirubrobacterales	Solirubrobacteraceae	Solirubrobacter	Unculturedbacterium			-
Bacteria	Actinobacteria	Thermoleophilia	Uncultured						-
Bacteria	Actinobacteria	Thermoleophilia	Uncultured	Unculturedbacterium					-
Bacteria	Actinobacteria	Thermoleophilia	Uncultured	Unculturedbacterium	Unculturedbacterium				-
Bacteria	Actinobacteria	Thermoleophilia	Uncultured	Unculturedbacterium	Unculturedbacterium	Unculturedbacterium			-
Bacteria	Ambiguous_taxa								-
Bacteria	Ambiguous_taxa	Ambiguous_taxa							-
Bacteria	Ambiguous_taxa	Ambiguous_taxa	Ambiguous_taxa						-
Bacteria	Ambiguous_taxa	Ambiguous_taxa	Ambiguous_taxa	Ambiguous_taxa					-
Bacteria	Ambiguous_taxa	Ambiguous_taxa	Ambiguous_taxa	Ambiguous_taxa	Ambiguous_taxa				-
Bacteria	Ambiguous_taxa	Ambiguous_taxa	Ambiguous_taxa	Ambiguous_taxa	Ambiguous_taxa	Ambiguous_taxa			-
Bacteria	Ambiguous_taxa	Ambiguous_taxa	Ambiguous_taxa	Ambiguous_taxa	Arachisduranensis				-
Bacteria	Ambiguous_taxa	Ambiguous_taxa	Ambiguous_taxa	Ambiguous_taxa	Arachisduranensis	Arachisduranensis			-
Bacteria	Aquificae								-
Bacteria	Aquificae	Desulfurobacteriia							-
Bacteria	Aquificae	Desulfurobacteriia	Desulfurobacteriales						-
Bacteria	Aquificae	Desulfurobacteriia	Desulfurobacteriales	Desulfurobacteriaceae					-
Bacteria	Aquificae	Desulfurobacteriia	Desulfurobacteriales	Desulfurobacteriaceae	Thermovibrio				-
Bacteria	Aquificae	Desulfurobacteriia	Desulfurobacteriales	Desulfurobacteriaceae	Thermovibrio	Ambiguous_taxa			-
Bacteria	Bacteroidetes								-
Bacteria	Bacteroidetes	Bacteroidia							-
Bacteria	Bacteroidetes	Bacteroidia	Bacteroidales						-
Bacteria	Bacteroidetes	Bacteroidia	Bacteroidales	Bacteroidaceae					-
Bacteria	Bacteroidetes	Bacteroidia	Bacteroidales	Bacteroidaceae	Bacteroides				-
Bacteria	Bacteroidetes	Bacteroidia	Bacteroidales	Bacteroidaceae	Bacteroides	Ambiguous_taxa			-
Bacteria	Bacteroidetes	Bacteroidia	Bacteroidales	Bacteroidaceae	Bacteroides	BacteroidesacidifaciensJCM10556			-
Bacteria	Bacteroidetes	Bacteroidia	Bacteroidales	Bacteroidaceae	Bacteroides	BacteroidesmassiliensisB84634_Timone84634_DSM17679_JCM13223			-
Bacteria	Bacteroidetes	Bacteroidia	Bacteroidales	Bacteroidaceae	Bacteroides	BacteroidesovatusV975			-
Bacteria	Bacteroidetes	Bacteroidia	Bacteroidales	Bacteroidaceae	Bacteroides	Bacteroidessp_3_2_5			-
Bacteria	Bacteroidetes	Bacteroidia	Bacteroidales	Bacteroidaceae	Bacteroides	Bacteroidesthetaiotaomicron			-
Bacteria	Bacteroidetes	Bacteroidia	Bacteroidales	Bacteroidaceae	Bacteroides	Bacteroidestimonensis			-
Bacteria	Bacteroidetes	Bacteroidia	Bacteroidales	Bacteroidaceae	Bacteroides	BacteroidesuniformisCL03T12C37			-
Bacteria	Bacteroidetes	Bacteroidia	Bacteroidales	Bacteroidaceae	Bacteroides	BacteroidesvulgatusPC510			-
Bacteria	Bacteroidetes	Bacteroidia	Bacteroidales	Bacteroidaceae	Bacteroides	Gutmetagenome			-
Bacteria	Bacteroidetes	Bacteroidia	Bacteroidales	Bacteroidaceae	Bacteroides	Unculturedbacterium			-
Bacteria	Bacteroidetes	Bacteroidia	Bacteroidales	Bacteroidaceae	Bacteroides	Unculturedorganism			-
Bacteria	Bacteroidetes	Bacteroidia	Bacteroidales	BacteroidalesBS11gutgroup					-
Bacteria	Bacteroidetes	Bacteroidia	Bacteroidales	BacteroidalesBS11gutgroup	Unculturedbacterium				-
Bacteria	Bacteroidetes	Bacteroidia	Bacteroidales	BacteroidalesBS11gutgroup	Unculturedbacterium	Unculturedbacterium			-
Bacteria	Bacteroidetes	Bacteroidia	Bacteroidales	BacteroidalesRF16group					-
Bacteria	Bacteroidetes	Bacteroidia	Bacteroidales	BacteroidalesRF16group	Unculturedbacterium				-
Bacteria	Bacteroidetes	Bacteroidia	Bacteroidales	BacteroidalesRF16group	Unculturedbacterium	Unculturedbacterium			-
Bacteria	Bacteroidetes	Bacteroidia	Bacteroidales	BacteroidalesRF16group	Unculturedrumenbacterium				-
Bacteria	Bacteroidetes	Bacteroidia	Bacteroidales	BacteroidalesRF16group	Unculturedrumenbacterium	Unculturedrumenbacterium			-
Bacteria	Bacteroidetes	Bacteroidia	Bacteroidales	BacteroidalesUCG_001					-
Bacteria	Bacteroidetes	Bacteroidia	Bacteroidales	BacteroidalesUCG_001	Unculturedbacterium				-
Bacteria	Bacteroidetes	Bacteroidia	Bacteroidales	BacteroidalesUCG_001	Unculturedbacterium	Unculturedbacterium			-
Bacteria	Bacteroidetes	Bacteroidia	Bacteroidales	BacteroidalesUCG_001	Unculturedrumenbacterium				-
Bacteria	Bacteroidetes	Bacteroidia	Bacteroidales	BacteroidalesUCG_001	Unculturedrumenbacterium	Unculturedrumenbacterium			-
Bacteria	Bacteroidetes	Bacteroidia	Bacteroidales	BacteroidetesBD2_2					-
Bacteria	Bacteroidetes	Bacteroidia	Bacteroidales	BacteroidetesBD2_2	Unculturedbacterium				-
Bacteria	Bacteroidetes	Bacteroidia	Bacteroidales	BacteroidetesBD2_2	Unculturedbacterium	Unculturedbacterium			-
Bacteria	Bacteroidetes	Bacteroidia	Bacteroidales	BacteroidetesBD2_2	Unculturedrumenbacterium				-
Bacteria	Bacteroidetes	Bacteroidia	Bacteroidales	BacteroidetesBD2_2	Unculturedrumenbacterium	Unculturedrumenbacterium			-
Bacteria	Bacteroidetes	Bacteroidia	Bacteroidales	CAP_aah99b04					-
Bacteria	Bacteroidetes	Bacteroidia	Bacteroidales	CAP_aah99b04	Unculturedbacterium				-
Bacteria	Bacteroidetes	Bacteroidia	Bacteroidales	CAP_aah99b04	Unculturedbacterium	Unculturedbacterium			-
Bacteria	Bacteroidetes	Bacteroidia	Bacteroidales	COBP4_1termitegroup			Nonreproductive	2.03153	0.0404815
Bacteria	Bacteroidetes	Bacteroidia	Bacteroidales	COBP4_1termitegroup	Ambiguous_taxa		Nonreproductive	2.039	0.0404815
Bacteria	Bacteroidetes	Bacteroidia	Bacteroidales	COBP4_1termitegroup	Ambiguous_taxa	Ambiguous_taxa	Nonreproductive	2.04718	0.0404815
Bacteria	Bacteroidetes	Bacteroidia	Bacteroidales	F082					-
Bacteria	Bacteroidetes	Bacteroidia	Bacteroidales	F082	Ambiguous_taxa				-
Bacteria	Bacteroidetes	Bacteroidia	Bacteroidales	F082	Ambiguous_taxa	Ambiguous_taxa			-
Bacteria	Bacteroidetes	Bacteroidia	Bacteroidales	F082	Unculturedbacterium				-
Bacteria	Bacteroidetes	Bacteroidia	Bacteroidales	F082	Unculturedbacterium	Unculturedbacterium			-
Bacteria	Bacteroidetes	Bacteroidia	Bacteroidales	F082	Unculturedrumenbacterium				-
Bacteria	Bacteroidetes	Bacteroidia	Bacteroidales	F082	Unculturedrumenbacterium	Unculturedrumenbacterium			-
Bacteria	Bacteroidetes	Bacteroidia	Bacteroidales	Marinifilaceae					-
Bacteria	Bacteroidetes	Bacteroidia	Bacteroidales	Marinifilaceae	Butyricimonas				-
Bacteria	Bacteroidetes	Bacteroidia	Bacteroidales	Marinifilaceae	Butyricimonas	Unculturedorganism			-
Bacteria	Bacteroidetes	Bacteroidia	Bacteroidales	Marinifilaceae	Odoribacter				-
Bacteria	Bacteroidetes	Bacteroidia	Bacteroidales	Marinifilaceae	Odoribacter	Gutmetagenome			-
Bacteria	Bacteroidetes	Bacteroidia	Bacteroidales	Marinilabiliaceae					-
Bacteria	Bacteroidetes	Bacteroidia	Bacteroidales	Marinilabiliaceae	Uncultured				-
Bacteria	Bacteroidetes	Bacteroidia	Bacteroidales	Marinilabiliaceae	Uncultured	Ambiguous_taxa			-
Bacteria	Bacteroidetes	Bacteroidia	Bacteroidales	Muribaculaceae					-
Bacteria	Bacteroidetes	Bacteroidia	Bacteroidales	Muribaculaceae	Ambiguous_taxa				-
Bacteria	Bacteroidetes	Bacteroidia	Bacteroidales	Muribaculaceae	Ambiguous_taxa	Ambiguous_taxa			-
Bacteria	Bacteroidetes	Bacteroidia	Bacteroidales	Muribaculaceae	Muribaculum				-
Bacteria	Bacteroidetes	Bacteroidia	Bacteroidales	Muribaculaceae	Muribaculum	Unculturedbacterium			-
Bacteria	Bacteroidetes	Bacteroidia	Bacteroidales	Muribaculaceae	Unculturedbacterium				-
Bacteria	Bacteroidetes	Bacteroidia	Bacteroidales	Muribaculaceae	Unculturedbacterium	Unculturedbacterium			-
Bacteria	Bacteroidetes	Bacteroidia	Bacteroidales	Muribaculaceae	Unculturedrumenbacterium				-
Bacteria	Bacteroidetes	Bacteroidia	Bacteroidales	Muribaculaceae	Unculturedrumenbacterium	Unculturedrumenbacterium			-
Bacteria	Bacteroidetes	Bacteroidia	Bacteroidales	P_251_o5					-
Bacteria	Bacteroidetes	Bacteroidia	Bacteroidales	P_251_o5	Unculturedbacterium				-
Bacteria	Bacteroidetes	Bacteroidia	Bacteroidales	P_251_o5	Unculturedbacterium	Unculturedbacterium			-
Bacteria	Bacteroidetes	Bacteroidia	Bacteroidales	P_251_o5	Unculturedrumenbacterium				-
Bacteria	Bacteroidetes	Bacteroidia	Bacteroidales	P_251_o5	Unculturedrumenbacterium	Unculturedrumenbacterium			-
Bacteria	Bacteroidetes	Bacteroidia	Bacteroidales	Porphyromonadaceae			Nonreproductive	2.25876	0.00856468
Bacteria	Bacteroidetes	Bacteroidia	Bacteroidales	Porphyromonadaceae	Porphyromonas		Nonreproductive	2.25876	0.00856468
Bacteria	Bacteroidetes	Bacteroidia	Bacteroidales	Porphyromonadaceae	Porphyromonas	Unculturedbacterium	Nonreproductive	2.25876	0.00856468
Bacteria	Bacteroidetes	Bacteroidia	Bacteroidales	Prevotellaceae					-
Bacteria	Bacteroidetes	Bacteroidia	Bacteroidales	Prevotellaceae	Alloprevotella				-
Bacteria	Bacteroidetes	Bacteroidia	Bacteroidales	Prevotellaceae	Alloprevotella	Unculturedbacterium			-
Bacteria	Bacteroidetes	Bacteroidia	Bacteroidales	Prevotellaceae	Prevotella1				-
Bacteria	Bacteroidetes	Bacteroidia	Bacteroidales	Prevotellaceae	Prevotella1	Ambiguous_taxa			-
Bacteria	Bacteroidetes	Bacteroidia	Bacteroidales	Prevotellaceae	Prevotella1	Unculturedbacterium			-
Bacteria	Bacteroidetes	Bacteroidia	Bacteroidales	Prevotellaceae	Prevotella1	Unculturedrumenbacterium			-
Bacteria	Bacteroidetes	Bacteroidia	Bacteroidales	Prevotellaceae	Prevotella7				-
Bacteria	Bacteroidetes	Bacteroidia	Bacteroidales	Prevotellaceae	Prevotella7	Massiliprevotellamassiliensis			-
Bacteria	Bacteroidetes	Bacteroidia	Bacteroidales	Prevotellaceae	Prevotella7	Unculturedbacterium			-
Bacteria	Bacteroidetes	Bacteroidia	Bacteroidales	Prevotellaceae	Prevotella9				-
Bacteria	Bacteroidetes	Bacteroidia	Bacteroidales	Prevotellaceae	Prevotella9	Unculturedbacterium			-
Bacteria	Bacteroidetes	Bacteroidia	Bacteroidales	Prevotellaceae	PrevotellaceaeGa6A1group				-
Bacteria	Bacteroidetes	Bacteroidia	Bacteroidales	Prevotellaceae	PrevotellaceaeGa6A1group	Ambiguous_taxa			-
Bacteria	Bacteroidetes	Bacteroidia	Bacteroidales	Prevotellaceae	PrevotellaceaeUCG_001				-
Bacteria	Bacteroidetes	Bacteroidia	Bacteroidales	Prevotellaceae	PrevotellaceaeUCG_001	Ambiguous_taxa			-
Bacteria	Bacteroidetes	Bacteroidia	Bacteroidales	Prevotellaceae	PrevotellaceaeUCG_001	Unculturedbacterium			-
Bacteria	Bacteroidetes	Bacteroidia	Bacteroidales	Prevotellaceae	PrevotellaceaeUCG_001	UnculturedBacteroidalesbacterium			-
Bacteria	Bacteroidetes	Bacteroidia	Bacteroidales	Prevotellaceae	PrevotellaceaeUCG_001	UnculturedPrevotellaceaebacterium			-
Bacteria	Bacteroidetes	Bacteroidia	Bacteroidales	Prevotellaceae	PrevotellaceaeUCG_003				-
Bacteria	Bacteroidetes	Bacteroidia	Bacteroidales	Prevotellaceae	PrevotellaceaeUCG_003	Unculturedbacterium			-
Bacteria	Bacteroidetes	Bacteroidia	Bacteroidales	Prevotellaceae	PrevotellaceaeUCG_003	Unculturedrumenbacterium			-
Bacteria	Bacteroidetes	Bacteroidia	Bacteroidales	Prevotellaceae	PrevotellaceaeUCG_004				-
Bacteria	Bacteroidetes	Bacteroidia	Bacteroidales	Prevotellaceae	PrevotellaceaeUCG_004	Unculturedbacterium			-
Bacteria	Bacteroidetes	Bacteroidia	Bacteroidales	Rikenellaceae			Reproductive	3.52226	0.0267157
Bacteria	Bacteroidetes	Bacteroidia	Bacteroidales	Rikenellaceae	Alistipes				-
Bacteria	Bacteroidetes	Bacteroidia	Bacteroidales	Rikenellaceae	Alistipes	Alistipessp_AL_1			-
Bacteria	Bacteroidetes	Bacteroidia	Bacteroidales	Rikenellaceae	Alistipes	Ambiguous_taxa			-
Bacteria	Bacteroidetes	Bacteroidia	Bacteroidales	Rikenellaceae	Alistipes	Gutmetagenome			-
Bacteria	Bacteroidetes	Bacteroidia	Bacteroidales	Rikenellaceae	Alistipes	Unculturedbacterium			-
Bacteria	Bacteroidetes	Bacteroidia	Bacteroidales	Rikenellaceae	Hoa5_07d05gutgroup		Reproductive	3.51335	0.0363889
Bacteria	Bacteroidetes	Bacteroidia	Bacteroidales	Rikenellaceae	Hoa5_07d05gutgroup	Unculturedbacterium	Reproductive	3.51335	0.0363889
Bacteria	Bacteroidetes	Bacteroidia	Bacteroidales	Rikenellaceae	Mucinivorans				-
Bacteria	Bacteroidetes	Bacteroidia	Bacteroidales	Rikenellaceae	Mucinivorans	Unculturedbacterium			-
Bacteria	Bacteroidetes	Bacteroidia	Bacteroidales	Rikenellaceae	RikenellaceaeRC9gutgroup				-
Bacteria	Bacteroidetes	Bacteroidia	Bacteroidales	Rikenellaceae	RikenellaceaeRC9gutgroup	Ambiguous_taxa			-
Bacteria	Bacteroidetes	Bacteroidia	Bacteroidales	Rikenellaceae	RikenellaceaeRC9gutgroup	Unculturedbacterium			-
Bacteria	Bacteroidetes	Bacteroidia	Bacteroidales	Rikenellaceae	RikenellaceaeRC9gutgroup	UnculturedBacteroidalesbacterium			-
Bacteria	Bacteroidetes	Bacteroidia	Bacteroidales	Rikenellaceae	RikenellaceaeRC9gutgroup	Unculturedbetaproteobacterium			-
Bacteria	Bacteroidetes	Bacteroidia	Bacteroidales	Rikenellaceae	RikenellaceaeRC9gutgroup	Unculturedrumenbacterium			-
Bacteria	Bacteroidetes	Bacteroidia	Bacteroidales	Rikenellaceae	SP3_e08				-
Bacteria	Bacteroidetes	Bacteroidia	Bacteroidales	Rikenellaceae	SP3_e08	Unculturedbacterium			-
Bacteria	Bacteroidetes	Bacteroidia	Bacteroidales	Tannerellaceae					-
Bacteria	Bacteroidetes	Bacteroidia	Bacteroidales	Tannerellaceae	Parabacteroides				-
Bacteria	Bacteroidetes	Bacteroidia	Bacteroidales	Tannerellaceae	Parabacteroides	Ambiguous_taxa			-
Bacteria	Bacteroidetes	Bacteroidia	Bacteroidales	Tannerellaceae	Parabacteroides	ParabacteroidesdistasonisCL03T12C09			-
Bacteria	Bacteroidetes	Bacteroidia	Bacteroidales	Tannerellaceae	Parabacteroides	Unculturedbacterium			-
Bacteria	Bacteroidetes	Bacteroidia	Chitinophagales						-
Bacteria	Bacteroidetes	Bacteroidia	Chitinophagales	Chitinophagaceae					-
Bacteria	Bacteroidetes	Bacteroidia	Chitinophagales	Chitinophagaceae	Cnuella				-
Bacteria	Bacteroidetes	Bacteroidia	Chitinophagales	Chitinophagaceae	Cnuella	Ambiguous_taxa			-
Bacteria	Bacteroidetes	Bacteroidia	Chitinophagales	Chitinophagaceae	Ferruginibacter				-
Bacteria	Bacteroidetes	Bacteroidia	Chitinophagales	Chitinophagaceae	Ferruginibacter	Unculturedbacterium			-
Bacteria	Bacteroidetes	Bacteroidia	Chitinophagales	Chitinophagaceae	Flavisolibacter				-
Bacteria	Bacteroidetes	Bacteroidia	Chitinophagales	Chitinophagaceae	Flavisolibacter	Ambiguous_taxa			-
Bacteria	Bacteroidetes	Bacteroidia	Chitinophagales	Chitinophagaceae	Haoranjiania				-
Bacteria	Bacteroidetes	Bacteroidia	Chitinophagales	Chitinophagaceae	Haoranjiania	Unculturedbacterium			-
Bacteria	Bacteroidetes	Bacteroidia	Chitinophagales	Chitinophagaceae	Uncultured				-
Bacteria	Bacteroidetes	Bacteroidia	Chitinophagales	Chitinophagaceae	Uncultured	Unculturedbacterium			-
Bacteria	Bacteroidetes	Bacteroidia	Chitinophagales	Saprospiraceae					-
Bacteria	Bacteroidetes	Bacteroidia	Chitinophagales	Saprospiraceae	Uncultured				-
Bacteria	Bacteroidetes	Bacteroidia	Chitinophagales	Saprospiraceae	Uncultured	Unculturedbacterium			-
Bacteria	Bacteroidetes	Bacteroidia	Cytophagales						-
Bacteria	Bacteroidetes	Bacteroidia	Cytophagales	Hymenobacteraceae					-
Bacteria	Bacteroidetes	Bacteroidia	Cytophagales	Hymenobacteraceae	Hymenobacter				-
Bacteria	Bacteroidetes	Bacteroidia	Cytophagales	Hymenobacteraceae	Hymenobacter	Ambiguous_taxa			-
Bacteria	Bacteroidetes	Bacteroidia	Flavobacteriales						-
Bacteria	Bacteroidetes	Bacteroidia	Flavobacteriales	Flavobacteriaceae					-
Bacteria	Bacteroidetes	Bacteroidia	Flavobacteriales	Flavobacteriaceae	Capnocytophaga				-
Bacteria	Bacteroidetes	Bacteroidia	Flavobacteriales	Flavobacteriaceae	Capnocytophaga	Unculturedbacterium			-
Bacteria	Bacteroidetes	Bacteroidia	Flavobacteriales	Flavobacteriaceae	Croceibacter				-
Bacteria	Bacteroidetes	Bacteroidia	Flavobacteriales	Flavobacteriaceae	Croceibacter	Ambiguous_taxa			-
Bacteria	Bacteroidetes	Bacteroidia	Flavobacteriales	Flavobacteriaceae	Flavobacterium				-
Bacteria	Bacteroidetes	Bacteroidia	Flavobacteriales	Flavobacteriaceae	Flavobacterium	Ambiguous_taxa			-
Bacteria	Bacteroidetes	Bacteroidia	Flavobacteriales	Flavobacteriaceae	Flavobacterium	Flavobacteriumsp_THG_DN8_5			-
Bacteria	Bacteroidetes	Bacteroidia	Flavobacteriales	Flavobacteriaceae	Flavobacterium	Unculturedbacterium			-
Bacteria	Bacteroidetes	Bacteroidia	Flavobacteriales	Weeksellaceae					-
Bacteria	Bacteroidetes	Bacteroidia	Flavobacteriales	Weeksellaceae	Chryseobacterium				-
Bacteria	Bacteroidetes	Bacteroidia	Flavobacteriales	Weeksellaceae	Chryseobacterium	Ambiguous_taxa			-
Bacteria	Bacteroidetes	Bacteroidia	Flavobacteriales	Weeksellaceae	Chryseobacterium	Bacterium			-
Bacteria	Bacteroidetes	Bacteroidia	Flavobacteriales	Weeksellaceae	Chryseobacterium	Boutelouadactyloides			-
Bacteria	Bacteroidetes	Bacteroidia	Flavobacteriales	Weeksellaceae	Chryseobacterium	Unculturedbacterium			-
Bacteria	Bacteroidetes	Bacteroidia	Flavobacteriales	Weeksellaceae	Uncultured				-
Bacteria	Bacteroidetes	Bacteroidia	Flavobacteriales	Weeksellaceae	Uncultured	Chishuiellasp_YIM102668			-
Bacteria	Bacteroidetes	Bacteroidia	Flavobacteriales	Weeksellaceae	Uncultured	Unculturedbacterium			-
Bacteria	Bacteroidetes	Bacteroidia	Sphingobacteriales						-
Bacteria	Bacteroidetes	Bacteroidia	Sphingobacteriales	Env_OPS17					-
Bacteria	Bacteroidetes	Bacteroidia	Sphingobacteriales	Env_OPS17	Ambiguous_taxa				-
Bacteria	Bacteroidetes	Bacteroidia	Sphingobacteriales	Env_OPS17	Ambiguous_taxa	Ambiguous_taxa			-
Bacteria	Bacteroidetes	Bacteroidia	Sphingobacteriales	Sphingobacteriaceae					-
Bacteria	Bacteroidetes	Bacteroidia	Sphingobacteriales	Sphingobacteriaceae	Pedobacter				-
Bacteria	Bacteroidetes	Bacteroidia	Sphingobacteriales	Sphingobacteriaceae	Pedobacter	Ambiguous_taxa			-
Bacteria	Bacteroidetes	Bacteroidia	Sphingobacteriales	Sphingobacteriaceae	Pedobacter	Unculturedbacterium			-
Bacteria	Bacteroidetes	Bacteroidia	Sphingobacteriales	Sphingobacteriaceae	Sphingobacterium				-
Bacteria	Bacteroidetes	Bacteroidia	Sphingobacteriales	Sphingobacteriaceae	Sphingobacterium	BacteriumenrichmentculturecloneNCAAH15N2			-
Bacteria	Bacteroidetes	Bacteroidia	Sphingobacteriales	Sphingobacteriaceae	Sphingobacterium	Unidentified			-
Bacteria	Chlamydiae								-
Bacteria	Chlamydiae	Chlamydiae							-
Bacteria	Chlamydiae	Chlamydiae	Chlamydiales						-
Bacteria	Chlamydiae	Chlamydiae	Chlamydiales	Chlamydiaceae					-
Bacteria	Chlamydiae	Chlamydiae	Chlamydiales	Chlamydiaceae	Chlamydia				-
Bacteria	Chlamydiae	Chlamydiae	Chlamydiales	Chlamydiaceae	Chlamydia	Ambiguous_taxa			-
Bacteria	Chloroflexi						Nonreproductive	3.71415	0.0362042
Bacteria	Chloroflexi	Anaerolineae							-
Bacteria	Chloroflexi	Anaerolineae	Anaerolineales						-
Bacteria	Chloroflexi	Anaerolineae	Anaerolineales	Anaerolineaceae					-
Bacteria	Chloroflexi	Anaerolineae	Anaerolineales	Anaerolineaceae	Flexilinea				-
Bacteria	Chloroflexi	Anaerolineae	Anaerolineales	Anaerolineaceae	Flexilinea	Unculturedbacterium			-
Bacteria	Chloroflexi	Chloroflexia							-
Bacteria	Chloroflexi	Chloroflexia	Kallotenuales						-
Bacteria	Chloroflexi	Chloroflexia	Kallotenuales	AKIW781					-
Bacteria	Chloroflexi	Chloroflexia	Kallotenuales	AKIW781	Ambiguous_taxa				-
Bacteria	Chloroflexi	Chloroflexia	Kallotenuales	AKIW781	Ambiguous_taxa	Ambiguous_taxa			-
Bacteria	Chloroflexi	Chloroflexia	Thermomicrobiales						-
Bacteria	Chloroflexi	Chloroflexia	Thermomicrobiales	JG30_KF_CM45					-
Bacteria	Chloroflexi	Chloroflexia	Thermomicrobiales	JG30_KF_CM45	Ambiguous_taxa				-
Bacteria	Chloroflexi	Chloroflexia	Thermomicrobiales	JG30_KF_CM45	Ambiguous_taxa	Ambiguous_taxa			-
Bacteria	Chloroflexi	Chloroflexia	Thermomicrobiales	JG30_KF_CM45	Unculturedbacterium				-
Bacteria	Chloroflexi	Chloroflexia	Thermomicrobiales	JG30_KF_CM45	Unculturedbacterium	Unculturedbacterium			-
Bacteria	Chloroflexi	Chloroflexia	Thermomicrobiales	JG30_KF_CM45	UnculturedChloroflexibacterium				-
Bacteria	Chloroflexi	Chloroflexia	Thermomicrobiales	JG30_KF_CM45	UnculturedChloroflexibacterium	UnculturedChloroflexibacterium			-
Bacteria	Chloroflexi	KD4_96							-
Bacteria	Chloroflexi	KD4_96	Ambiguous_taxa						-
Bacteria	Chloroflexi	KD4_96	Ambiguous_taxa	Ambiguous_taxa					-
Bacteria	Chloroflexi	KD4_96	Ambiguous_taxa	Ambiguous_taxa	Ambiguous_taxa				-
Bacteria	Chloroflexi	KD4_96	Ambiguous_taxa	Ambiguous_taxa	Ambiguous_taxa	Ambiguous_taxa			-
Bacteria	Chloroflexi	KD4_96	Metagenome						-
Bacteria	Chloroflexi	KD4_96	Metagenome	Metagenome					-
Bacteria	Chloroflexi	KD4_96	Metagenome	Metagenome	Metagenome				-
Bacteria	Chloroflexi	KD4_96	Metagenome	Metagenome	Metagenome	Metagenome			-
Bacteria	Chloroflexi	KD4_96	Unculturedbacterium						-
Bacteria	Chloroflexi	KD4_96	Unculturedbacterium	Unculturedbacterium					-
Bacteria	Chloroflexi	KD4_96	Unculturedbacterium	Unculturedbacterium	Unculturedbacterium				-
Bacteria	Chloroflexi	KD4_96	Unculturedbacterium	Unculturedbacterium	Unculturedbacterium	Unculturedbacterium			-
Bacteria	Chloroflexi	Ktedonobacteria							-
Bacteria	Chloroflexi	Ktedonobacteria	Ktedonobacterales						-
Bacteria	Chloroflexi	Ktedonobacteria	Ktedonobacterales	JG30_KF_AS9					-
Bacteria	Chloroflexi	Ktedonobacteria	Ktedonobacterales	JG30_KF_AS9	Unculturedbacterium				-
Bacteria	Chloroflexi	Ktedonobacteria	Ktedonobacterales	JG30_KF_AS9	Unculturedbacterium	Unculturedbacterium			-
Bacteria	Chloroflexi	Ktedonobacteria	Ktedonobacterales	Ktedonobacteraceae					-
Bacteria	Chloroflexi	Ktedonobacteria	Ktedonobacterales	Ktedonobacteraceae	Ktedonobacter				-
Bacteria	Chloroflexi	Ktedonobacteria	Ktedonobacterales	Ktedonobacteraceae	Ktedonobacter	Ambiguous_taxa			-
Bacteria	Chloroflexi	Ktedonobacteria	Ktedonobacterales	Ktedonobacteraceae	Ktedonobacter	Unculturedbacterium			-
Bacteria	Chloroflexi	Ktedonobacteria	Ktedonobacterales	Ktedonobacteraceae	Uncultured				-
Bacteria	Chloroflexi	Ktedonobacteria	Ktedonobacterales	Ktedonobacteraceae	Uncultured	Ambiguous_taxa			-
Bacteria	Chloroflexi	Ktedonobacteria	Ktedonobacterales	Ktedonobacteraceae	Uncultured	Unculturedbacterium			-
Bacteria	Chloroflexi	OLB14							-
Bacteria	Chloroflexi	OLB14	Unculturedbacterium						-
Bacteria	Chloroflexi	OLB14	Unculturedbacterium	Unculturedbacterium					-
Bacteria	Chloroflexi	OLB14	Unculturedbacterium	Unculturedbacterium	Unculturedbacterium				-
Bacteria	Chloroflexi	OLB14	Unculturedbacterium	Unculturedbacterium	Unculturedbacterium	Unculturedbacterium			-
Bacteria	Cyanobacteria								-
Bacteria	Cyanobacteria	Melainabacteria							-
Bacteria	Cyanobacteria	Melainabacteria	Gastranaerophilales						-
Bacteria	Cyanobacteria	Melainabacteria	Gastranaerophilales	Ambiguous_taxa					-
Bacteria	Cyanobacteria	Melainabacteria	Gastranaerophilales	Ambiguous_taxa	Ambiguous_taxa				-
Bacteria	Cyanobacteria	Melainabacteria	Gastranaerophilales	Ambiguous_taxa	Ambiguous_taxa	Ambiguous_taxa			-
Bacteria	Cyanobacteria	Melainabacteria	Gastranaerophilales	Clostridiumsp_K4410_MGS_306					-
Bacteria	Cyanobacteria	Melainabacteria	Gastranaerophilales	Clostridiumsp_K4410_MGS_306	Clostridiumsp_K4410_MGS_306				-
Bacteria	Cyanobacteria	Melainabacteria	Gastranaerophilales	Clostridiumsp_K4410_MGS_306	Clostridiumsp_K4410_MGS_306	Clostridiumsp_K4410_MGS_306			-
Bacteria	Cyanobacteria	Melainabacteria	Gastranaerophilales	Unculturedbacterium					-
Bacteria	Cyanobacteria	Melainabacteria	Gastranaerophilales	Unculturedbacterium	Unculturedbacterium				-
Bacteria	Cyanobacteria	Melainabacteria	Gastranaerophilales	Unculturedbacterium	Unculturedbacterium	Unculturedbacterium			-
Bacteria	Cyanobacteria	Melainabacteria	Gastranaerophilales	Unculturedrumenbacterium					-
Bacteria	Cyanobacteria	Melainabacteria	Gastranaerophilales	Unculturedrumenbacterium	Unculturedrumenbacterium				-
Bacteria	Cyanobacteria	Melainabacteria	Gastranaerophilales	Unculturedrumenbacterium	Unculturedrumenbacterium	Unculturedrumenbacterium			-
Bacteria	Cyanobacteria	Melainabacteria	Gastranaerophilales	Unculturedrumenbacterium4C0d_2					-
Bacteria	Cyanobacteria	Melainabacteria	Gastranaerophilales	Unculturedrumenbacterium4C0d_2	Unculturedrumenbacterium4C0d_2				-
Bacteria	Cyanobacteria	Melainabacteria	Gastranaerophilales	Unculturedrumenbacterium4C0d_2	Unculturedrumenbacterium4C0d_2	Unculturedrumenbacterium4C0d_2			-
Bacteria	Cyanobacteria	Oxyphotobacteria							-
Bacteria	Cyanobacteria	Oxyphotobacteria	Chloroplast						-
Bacteria	Cyanobacteria	Oxyphotobacteria	Chloroplast	Ambiguous_taxa					-
Bacteria	Cyanobacteria	Oxyphotobacteria	Chloroplast	Ambiguous_taxa	Ambiguous_taxa				-
Bacteria	Cyanobacteria	Oxyphotobacteria	Chloroplast	Ambiguous_taxa	Ambiguous_taxa	Ambiguous_taxa			-
Bacteria	Cyanobacteria	Oxyphotobacteria	Chloroplast	Auxenochlorellaprotothecoides					-
Bacteria	Cyanobacteria	Oxyphotobacteria	Chloroplast	Auxenochlorellaprotothecoides	Auxenochlorellaprotothecoides				-
Bacteria	Cyanobacteria	Oxyphotobacteria	Chloroplast	Auxenochlorellaprotothecoides	Auxenochlorellaprotothecoides	Auxenochlorellaprotothecoides			-
Bacteria	Cyanobacteria	Oxyphotobacteria	Chloroplast	Caryacathayensis					-
Bacteria	Cyanobacteria	Oxyphotobacteria	Chloroplast	Caryacathayensis	Caryacathayensis				-
Bacteria	Cyanobacteria	Oxyphotobacteria	Chloroplast	Caryacathayensis	Caryacathayensis	Caryacathayensis			-
Bacteria	Cyanobacteria	Oxyphotobacteria	Chloroplast	Coelastrellasp_M60					-
Bacteria	Cyanobacteria	Oxyphotobacteria	Chloroplast	Coelastrellasp_M60	Coelastrellasp_M60				-
Bacteria	Cyanobacteria	Oxyphotobacteria	Chloroplast	Coelastrellasp_M60	Coelastrellasp_M60	Coelastrellasp_M60			-
Bacteria	Cyanobacteria	Oxyphotobacteria	Chloroplast	Ettliapseudoalveolaris					-
Bacteria	Cyanobacteria	Oxyphotobacteria	Chloroplast	Ettliapseudoalveolaris	Ettliapseudoalveolaris				-
Bacteria	Cyanobacteria	Oxyphotobacteria	Chloroplast	Ettliapseudoalveolaris	Ettliapseudoalveolaris	Ettliapseudoalveolaris			-
Bacteria	Cyanobacteria	Oxyphotobacteria	Chloroplast	Metagenome					-
Bacteria	Cyanobacteria	Oxyphotobacteria	Chloroplast	Metagenome	Metagenome				-
Bacteria	Cyanobacteria	Oxyphotobacteria	Chloroplast	Metagenome	Metagenome	Metagenome			-
Bacteria	Cyanobacteria	Oxyphotobacteria	Chloroplast	Millettiapinnata					-
Bacteria	Cyanobacteria	Oxyphotobacteria	Chloroplast	Millettiapinnata	Millettiapinnata				-
Bacteria	Cyanobacteria	Oxyphotobacteria	Chloroplast	Millettiapinnata	Millettiapinnata	Millettiapinnata			-
Bacteria	Cyanobacteria	Oxyphotobacteria	Chloroplast	Phaseolusacutifolius_teparybean_					-
Bacteria	Cyanobacteria	Oxyphotobacteria	Chloroplast	Phaseolusacutifolius_teparybean_	Phaseolusacutifolius_teparybean_				-
Bacteria	Cyanobacteria	Oxyphotobacteria	Chloroplast	Phaseolusacutifolius_teparybean_	Phaseolusacutifolius_teparybean_	Phaseolusacutifolius_teparybean_			-
Bacteria	Cyanobacteria	Oxyphotobacteria	Chloroplast	Tectonagrandis					-
Bacteria	Cyanobacteria	Oxyphotobacteria	Chloroplast	Tectonagrandis	Tectonagrandis				-
Bacteria	Cyanobacteria	Oxyphotobacteria	Chloroplast	Tectonagrandis	Tectonagrandis	Tectonagrandis			-
Bacteria	Cyanobacteria	Oxyphotobacteria	Chloroplast	Unculturedbacterium					-
Bacteria	Cyanobacteria	Oxyphotobacteria	Chloroplast	Unculturedbacterium	Unculturedbacterium				-
Bacteria	Cyanobacteria	Oxyphotobacteria	Chloroplast	Unculturedbacterium	Unculturedbacterium	Unculturedbacterium			-
Bacteria	Cyanobacteria	Oxyphotobacteria	Chloroplast	Unculturedeukaryote					-
Bacteria	Cyanobacteria	Oxyphotobacteria	Chloroplast	Unculturedeukaryote	Unculturedeukaryote				-
Bacteria	Cyanobacteria	Oxyphotobacteria	Chloroplast	Unculturedeukaryote	Unculturedeukaryote	Unculturedeukaryote			-
Bacteria	Cyanobacteria	Oxyphotobacteria	Nostocales						-
Bacteria	Cyanobacteria	Oxyphotobacteria	Nostocales	Nostocaceae					-
Bacteria	Cyanobacteria	Oxyphotobacteria	Nostocales	Nostocaceae	Ambiguous_taxa				-
Bacteria	Cyanobacteria	Oxyphotobacteria	Nostocales	Nostocaceae	Ambiguous_taxa	Ambiguous_taxa			-
Bacteria	Cyanobacteria	Oxyphotobacteria	Nostocales	Nostocaceae	NostocPCC_73102				-
Bacteria	Cyanobacteria	Oxyphotobacteria	Nostocales	Nostocaceae	NostocPCC_73102	Ambiguous_taxa			-
Bacteria	Cyanobacteria	Oxyphotobacteria	Nostocales	Phormidiaceae					-
Bacteria	Cyanobacteria	Oxyphotobacteria	Nostocales	Phormidiaceae	PlanktothrixNIVA_CYA15				-
Bacteria	Cyanobacteria	Oxyphotobacteria	Nostocales	Phormidiaceae	PlanktothrixNIVA_CYA15	Ambiguous_taxa			-
Bacteria	Cyanobacteria	Oxyphotobacteria	Nostocales	Phormidiaceae	TychonemaCCAP1459_11B				-
Bacteria	Cyanobacteria	Oxyphotobacteria	Nostocales	Phormidiaceae	TychonemaCCAP1459_11B	Ambiguous_taxa			-
Bacteria	Cyanobacteria	Oxyphotobacteria	Nostocales	Phormidiaceae	TychonemaCCAP1459_11B	Unculturedcyanobacterium			-
Bacteria	Cyanobacteria	Oxyphotobacteria	Nostocales	Phormidiaceae	TychonemaCCAP1459_11B	UnculturedOscillatorialescyanobacterium			-
Bacteria	Cyanobacteria	Oxyphotobacteria	Nostocales	Uncultured					-
Bacteria	Cyanobacteria	Oxyphotobacteria	Nostocales	Uncultured	Bdellouracandida				-
Bacteria	Cyanobacteria	Oxyphotobacteria	Nostocales	Uncultured	Bdellouracandida	Bdellouracandida			-
Bacteria	Cyanobacteria	Oxyphotobacteria	OxyphotobacteriaIncertaeSedis						-
Bacteria	Cyanobacteria	Oxyphotobacteria	OxyphotobacteriaIncertaeSedis	UnknownFamily					-
Bacteria	Cyanobacteria	Oxyphotobacteria	OxyphotobacteriaIncertaeSedis	UnknownFamily	PhormidiumCYN64				-
Bacteria	Cyanobacteria	Oxyphotobacteria	OxyphotobacteriaIncertaeSedis	UnknownFamily	PhormidiumCYN64	Ambiguous_taxa			-
Bacteria	Dependentiae								-
Bacteria	Dependentiae	Babeliae							-
Bacteria	Dependentiae	Babeliae	Babeliales						-
Bacteria	Dependentiae	Babeliae	Babeliales	Vermiphilaceae					-
Bacteria	Dependentiae	Babeliae	Babeliales	Vermiphilaceae	UnculturedCandidatusDependentiaebacterium				-
Bacteria	Dependentiae	Babeliae	Babeliales	Vermiphilaceae	UnculturedCandidatusDependentiaebacterium	UnculturedCandidatusDependentiaebacterium			-
Bacteria	Elusimicrobia								-
Bacteria	Elusimicrobia	Elusimicrobia							-
Bacteria	Elusimicrobia	Elusimicrobia	Elusimicrobiales						-
Bacteria	Elusimicrobia	Elusimicrobia	Elusimicrobiales	Elusimicrobiaceae					-
Bacteria	Elusimicrobia	Elusimicrobia	Elusimicrobiales	Elusimicrobiaceae	Elusimicrobium				-
Bacteria	Elusimicrobia	Elusimicrobia	Elusimicrobiales	Elusimicrobiaceae	Elusimicrobium	Ambiguous_taxa			-
Bacteria	Elusimicrobia	Elusimicrobia	Elusimicrobiales	Elusimicrobiaceae	Elusimicrobium	Unculturedbacterium	Reproductive	2.26658	0.0432892
Bacteria	Elusimicrobia	Endomicrobia							-
Bacteria	Elusimicrobia	Endomicrobia	Endomicrobiales						-
Bacteria	Elusimicrobia	Endomicrobia	Endomicrobiales	Endomicrobiaceae					-
Bacteria	Elusimicrobia	Endomicrobia	Endomicrobiales	Endomicrobiaceae	CandidatusEndomicrobium				-
Bacteria	Elusimicrobia	Endomicrobia	Endomicrobiales	Endomicrobiaceae	CandidatusEndomicrobium	Unculturedrumenbacterium			-
Bacteria	Epsilonbacteraeota						Nonreproductive	2.68465	0.00363982
Bacteria	Epsilonbacteraeota	Campylobacteria					Nonreproductive	2.68465	0.00363982
Bacteria	Epsilonbacteraeota	Campylobacteria	Campylobacterales				Nonreproductive	2.68465	0.00363982
Bacteria	Epsilonbacteraeota	Campylobacteria	Campylobacterales	Campylobacteraceae			Nonreproductive	2.68465	0.00363982
Bacteria	Epsilonbacteraeota	Campylobacteria	Campylobacterales	Campylobacteraceae	Campylobacter		Nonreproductive	2.68465	0.00363982
Bacteria	Epsilonbacteraeota	Campylobacteria	Campylobacterales	Campylobacteraceae	Campylobacter	Ambiguous_taxa	Nonreproductive	2.68465	0.00363982
Bacteria	Epsilonbacteraeota	Campylobacteria	Campylobacterales	Helicobacteraceae					-
Bacteria	Epsilonbacteraeota	Campylobacteria	Campylobacterales	Helicobacteraceae	Helicobacter				-
Bacteria	Epsilonbacteraeota	Campylobacteria	Campylobacterales	Helicobacteraceae	Helicobacter	Ambiguous_taxa			-
Bacteria	Epsilonbacteraeota	Campylobacteria	Campylobacterales	Sulfurovaceae					-
Bacteria	Epsilonbacteraeota	Campylobacteria	Campylobacterales	Sulfurovaceae	Sulfurovum				-
Bacteria	Epsilonbacteraeota	Campylobacteria	Campylobacterales	Sulfurovaceae	Sulfurovum	Ambiguous_taxa			-
Bacteria	Epsilonbacteraeota	Campylobacteria	Campylobacterales	Sulfurovaceae	Sulfurovum	BacteriumepisymbiontofKiwasp			-
Bacteria	Epsilonbacteraeota	Campylobacteria	Campylobacterales	Sulfurovaceae	Sulfurovum	Unculturedbacterium			-
Bacteria	Epsilonbacteraeota	Campylobacteria	Campylobacterales	Thiovulaceae					-
Bacteria	Epsilonbacteraeota	Campylobacteria	Campylobacterales	Thiovulaceae	Sulfurimonas				-
Bacteria	Epsilonbacteraeota	Campylobacteria	Campylobacterales	Thiovulaceae	Sulfurimonas	Ambiguous_taxa			-
Bacteria	Epsilonbacteraeota	Campylobacteria	Campylobacterales	Thiovulaceae	Sulfurimonas	UnculturedEpsilonproteobacteriabacterium			-
Bacteria	Epsilonbacteraeota	Campylobacteria	Campylobacterales	Thiovulaceae	Sulfurimonas	Unculturedsedimentbacterium			-
Bacteria	Epsilonbacteraeota	Campylobacteria	Nautiliales						-
Bacteria	Epsilonbacteraeota	Campylobacteria	Nautiliales	Nautiliaceae					-
Bacteria	Epsilonbacteraeota	Campylobacteria	Nautiliales	Nautiliaceae	Caminibacter				-
Bacteria	Epsilonbacteraeota	Campylobacteria	Nautiliales	Nautiliaceae	Caminibacter	Unculturedbacterium			-
Bacteria	Fibrobacteres								-
Bacteria	Fibrobacteres	Fibrobacteria							-
Bacteria	Fibrobacteres	Fibrobacteria	Fibrobacterales						-
Bacteria	Fibrobacteres	Fibrobacteria	Fibrobacterales	Fibrobacteraceae					-
Bacteria	Fibrobacteres	Fibrobacteria	Fibrobacterales	Fibrobacteraceae	Fibrobacter				-
Bacteria	Fibrobacteres	Fibrobacteria	Fibrobacterales	Fibrobacteraceae	Fibrobacter	Ambiguous_taxa			-
Bacteria	Fibrobacteres	Fibrobacteria	Fibrobacterales	Fibrobacteraceae	Fibrobacter	Unculturedbacterium			-
Bacteria	Fibrobacteres	Fibrobacteria	Fibrobacterales	Fibrobacteraceae	Fibrobacter	Unculturedrumenbacterium			-
Bacteria	Firmicutes								-
Bacteria	Firmicutes	Bacilli							-
Bacteria	Firmicutes	Bacilli	Bacillales				Nonreproductive	3.06325	0.048844
Bacteria	Firmicutes	Bacilli	Bacillales	Alicyclobacillaceae					-
Bacteria	Firmicutes	Bacilli	Bacillales	Alicyclobacillaceae	Alicyclobacillus				-
Bacteria	Firmicutes	Bacilli	Bacillales	Alicyclobacillaceae	Alicyclobacillus	Ambiguous_taxa			-
Bacteria	Firmicutes	Bacilli	Bacillales	Alicyclobacillaceae	Tumebacillus				-
Bacteria	Firmicutes	Bacilli	Bacillales	Alicyclobacillaceae	Tumebacillus	Ambiguous_taxa			-
Bacteria	Firmicutes	Bacilli	Bacillales	Alicyclobacillaceae	Tumebacillus	Unculturedbacterium			-
Bacteria	Firmicutes	Bacilli	Bacillales	Bacillaceae					-
Bacteria	Firmicutes	Bacilli	Bacillales	Bacillaceae	Aeribacillus				-
Bacteria	Firmicutes	Bacilli	Bacillales	Bacillaceae	Aeribacillus	Ambiguous_taxa			-
Bacteria	Firmicutes	Bacilli	Bacillales	Bacillaceae	Aeribacillus	Geobacillussp_HBB234			-
Bacteria	Firmicutes	Bacilli	Bacillales	Bacillaceae	Anoxybacillus				-
Bacteria	Firmicutes	Bacilli	Bacillales	Bacillaceae	Anoxybacillus	Ambiguous_taxa			-
Bacteria	Firmicutes	Bacilli	Bacillales	Bacillaceae	Anoxybacillus	Anoxybacillusflavithermussubsp_flavithermus			-
Bacteria	Firmicutes	Bacilli	Bacillales	Bacillaceae	Bacillus				-
Bacteria	Firmicutes	Bacilli	Bacillales	Bacillaceae	Bacillus	Ambiguous_taxa			-
Bacteria	Firmicutes	Bacilli	Bacillales	Bacillaceae	Bacillus	Bacilluscereus			-
Bacteria	Firmicutes	Bacilli	Bacillales	Bacillaceae	Bacillus	Bacillusdrentensis			-
Bacteria	Firmicutes	Bacilli	Bacillales	Bacillaceae	Bacillus	Bacillusfirmus			-
Bacteria	Firmicutes	Bacilli	Bacillales	Bacillaceae	Bacillus	Bacilluslicheniformis			-
Bacteria	Firmicutes	Bacilli	Bacillales	Bacillaceae	Bacillus	Bacillusmegaterium			-
Bacteria	Firmicutes	Bacilli	Bacillales	Bacillaceae	Bacillus	Bacillusniameyensis			-
Bacteria	Firmicutes	Bacilli	Bacillales	Bacillaceae	Bacillus	Bacilluspanacisoli			-
Bacteria	Firmicutes	Bacilli	Bacillales	Bacillaceae	Bacillus	Bacillussp			-
Bacteria	Firmicutes	Bacilli	Bacillales	Bacillaceae	Bacillus	Bacillussp_A1148			-
Bacteria	Firmicutes	Bacilli	Bacillales	Bacillaceae	Bacillus	Bacillussp_M18			-
Bacteria	Firmicutes	Bacilli	Bacillales	Bacillaceae	Bacillus	Bacillussp_MER_TA_31			-
Bacteria	Firmicutes	Bacilli	Bacillales	Bacillaceae	Bacillus	Bacillussp_mixedcultureJ4_13			-
Bacteria	Firmicutes	Bacilli	Bacillales	Bacillaceae	Bacillus	Bacillussp_mixedcultureX10_2F			-
Bacteria	Firmicutes	Bacilli	Bacillales	Bacillaceae	Bacillus	Bacillussp_mixedcultureX17_60			-
Bacteria	Firmicutes	Bacilli	Bacillales	Bacillaceae	Bacillus	Bacillussp_mixedcultureX6_15F			-
Bacteria	Firmicutes	Bacilli	Bacillales	Bacillaceae	Bacillus	Bacillussubtilis			-
Bacteria	Firmicutes	Bacilli	Bacillales	Bacillaceae	Bacillus	Bacillustimonensis			-
Bacteria	Firmicutes	Bacilli	Bacillales	Bacillaceae	Bacillus	Thermobacillussp_VO15			-
Bacteria	Firmicutes	Bacilli	Bacillales	Bacillaceae	Bacillus	UnculturedBacillussp			-
Bacteria	Firmicutes	Bacilli	Bacillales	Bacillaceae	Bacillus	Unculturedbacterium			-
Bacteria	Firmicutes	Bacilli	Bacillales	Bacillaceae	Bacillus	Unculturedcompostbacterium			-
Bacteria	Firmicutes	Bacilli	Bacillales	Bacillaceae	Bacillus	Unculturedcompostbacterium5_10			-
Bacteria	Firmicutes	Bacilli	Bacillales	Bacillaceae	Caldalkalibacillus				-
Bacteria	Firmicutes	Bacilli	Bacillales	Bacillaceae	Caldalkalibacillus	Unculturedcompostbacterium			-
Bacteria	Firmicutes	Bacilli	Bacillales	Bacillaceae	Geobacillus				-
Bacteria	Firmicutes	Bacilli	Bacillales	Bacillaceae	Geobacillus	Ambiguous_taxa			-
Bacteria	Firmicutes	Bacilli	Bacillales	Bacillaceae	Gracilibacillus				-
Bacteria	Firmicutes	Bacilli	Bacillales	Bacillaceae	Gracilibacillus	Ambiguous_taxa			-
Bacteria	Firmicutes	Bacilli	Bacillales	Bacillaceae	Oceanobacillus				-
Bacteria	Firmicutes	Bacilli	Bacillales	Bacillaceae	Oceanobacillus	Ambiguous_taxa			-
Bacteria	Firmicutes	Bacilli	Bacillales	Bacillaceae	Oceanobacillus	Oceanobacillusindicireducens			-
Bacteria	Firmicutes	Bacilli	Bacillales	Bacillaceae	Oceanobacillus	Unculturedbacterium			-
Bacteria	Firmicutes	Bacilli	Bacillales	Bacillaceae	Oceanobacillus	UnculturedOceanobacillussp			-
Bacteria	Firmicutes	Bacilli	Bacillales	Bacillaceae	Ornithinibacillus				-
Bacteria	Firmicutes	Bacilli	Bacillales	Bacillaceae	Ornithinibacillus	Ambiguous_taxa			-
Bacteria	Firmicutes	Bacilli	Bacillales	Bacillaceae	Ornithinibacillus	Ornithinibacillushalophilus			-
Bacteria	Firmicutes	Bacilli	Bacillales	Bacillaceae	Paucisalibacillus				-
Bacteria	Firmicutes	Bacilli	Bacillales	Bacillaceae	Paucisalibacillus	Ambiguous_taxa			-
Bacteria	Firmicutes	Bacilli	Bacillales	Bacillaceae	Paucisalibacillus	Paucisalibacillusglobulus			-
Bacteria	Firmicutes	Bacilli	Bacillales	Bacillaceae	Terribacillus				-
Bacteria	Firmicutes	Bacilli	Bacillales	Bacillaceae	Terribacillus	Ambiguous_taxa			-
Bacteria	Firmicutes	Bacilli	Bacillales	Bacillaceae	Uncultured				-
Bacteria	Firmicutes	Bacilli	Bacillales	Bacillaceae	Uncultured	Ambiguous_taxa			-
Bacteria	Firmicutes	Bacilli	Bacillales	Bacillaceae	Ureibacillus				-
Bacteria	Firmicutes	Bacilli	Bacillales	Bacillaceae	Ureibacillus	Ambiguous_taxa			-
Bacteria	Firmicutes	Bacilli	Bacillales	FamilyXII					-
Bacteria	Firmicutes	Bacilli	Bacillales	FamilyXII	Exiguobacterium				-
Bacteria	Firmicutes	Bacilli	Bacillales	FamilyXII	Exiguobacterium	Ambiguous_taxa			-
Bacteria	Firmicutes	Bacilli	Bacillales	FamilyXII	Exiguobacterium	Unculturedbacterium			-
Bacteria	Firmicutes	Bacilli	Bacillales	Listeriaceae					-
Bacteria	Firmicutes	Bacilli	Bacillales	Listeriaceae	Listeria				-
Bacteria	Firmicutes	Bacilli	Bacillales	Listeriaceae	Listeria	Listeriamonocytogenes			-
Bacteria	Firmicutes	Bacilli	Bacillales	Paenibacillaceae					-
Bacteria	Firmicutes	Bacilli	Bacillales	Paenibacillaceae	Ammoniphilus				-
Bacteria	Firmicutes	Bacilli	Bacillales	Paenibacillaceae	Ammoniphilus	Ambiguous_taxa			-
Bacteria	Firmicutes	Bacilli	Bacillales	Paenibacillaceae	Ammoniphilus	Unculturedbacterium			-
Bacteria	Firmicutes	Bacilli	Bacillales	Paenibacillaceae	Aneurinibacillus				-
Bacteria	Firmicutes	Bacilli	Bacillales	Paenibacillaceae	Aneurinibacillus	Unculturedbacterium			-
Bacteria	Firmicutes	Bacilli	Bacillales	Paenibacillaceae	Brevibacillus				-
Bacteria	Firmicutes	Bacilli	Bacillales	Paenibacillaceae	Brevibacillus	Ambiguous_taxa			-
Bacteria	Firmicutes	Bacilli	Bacillales	Paenibacillaceae	Brevibacillus	Brevibacillusaydinogluensis			-
Bacteria	Firmicutes	Bacilli	Bacillales	Paenibacillaceae	Cohnella				-
Bacteria	Firmicutes	Bacilli	Bacillales	Paenibacillaceae	Cohnella	Ambiguous_taxa			-
Bacteria	Firmicutes	Bacilli	Bacillales	Paenibacillaceae	Cohnella	Unculturedbacterium			-
Bacteria	Firmicutes	Bacilli	Bacillales	Paenibacillaceae	Paenibacillus				-
Bacteria	Firmicutes	Bacilli	Bacillales	Paenibacillaceae	Paenibacillus	Ambiguous_taxa			-
Bacteria	Firmicutes	Bacilli	Bacillales	Paenibacillaceae	Paenibacillus	Bacillussp_DB111_2010_			-
Bacteria	Firmicutes	Bacilli	Bacillales	Paenibacillaceae	Paenibacillus	Paenibacilluskobensis			-
Bacteria	Firmicutes	Bacilli	Bacillales	Paenibacillaceae	Paenibacillus	Paenibacillussp_ge21			-
Bacteria	Firmicutes	Bacilli	Bacillales	Paenibacillaceae	Paenibacillus	Paenibacillussp_HO2_R17			-
Bacteria	Firmicutes	Bacilli	Bacillales	Paenibacillaceae	Paenibacillus	Paenibacillussp_HWE_105			-
Bacteria	Firmicutes	Bacilli	Bacillales	Paenibacillaceae	Paenibacillus	Streptomycessp_KP17			-
Bacteria	Firmicutes	Bacilli	Bacillales	Paenibacillaceae	Paenibacillus	Unculturedbacterium			-
Bacteria	Firmicutes	Bacilli	Bacillales	Paenibacillaceae	Paenibacillus	UnculturedbacteriumDA116			-
Bacteria	Firmicutes	Bacilli	Bacillales	Paenibacillaceae	Paenibacillus	UnculturedPaenibacillussp			-
Bacteria	Firmicutes	Bacilli	Bacillales	Paenibacillaceae	Thermobacillus				-
Bacteria	Firmicutes	Bacilli	Bacillales	Paenibacillaceae	Thermobacillus	Ambiguous_taxa			-
Bacteria	Firmicutes	Bacilli	Bacillales	Paenibacillaceae	Thermobacillus	Unculturedbacterium			-
Bacteria	Firmicutes	Bacilli	Bacillales	Planococcaceae			Nonreproductive	3.06706	0.0404815
Bacteria	Firmicutes	Bacilli	Bacillales	Planococcaceae	Ambiguous_taxa				-
Bacteria	Firmicutes	Bacilli	Bacillales	Planococcaceae	Ambiguous_taxa	Unculturedbacterium			-
Bacteria	Firmicutes	Bacilli	Bacillales	Planococcaceae	Caryophanon				-
Bacteria	Firmicutes	Bacilli	Bacillales	Planococcaceae	Caryophanon	Ambiguous_taxa			-
Bacteria	Firmicutes	Bacilli	Bacillales	Planococcaceae	Caryophanon	Caryophanontenue			-
Bacteria	Firmicutes	Bacilli	Bacillales	Planococcaceae	Caryophanon	Unculturedbacterium			-
Bacteria	Firmicutes	Bacilli	Bacillales	Planococcaceae	Chungangia				-
Bacteria	Firmicutes	Bacilli	Bacillales	Planococcaceae	Chungangia	Ambiguous_taxa			-
Bacteria	Firmicutes	Bacilli	Bacillales	Planococcaceae	Domibacillus				-
Bacteria	Firmicutes	Bacilli	Bacillales	Planococcaceae	Domibacillus	Ambiguous_taxa			-
Bacteria	Firmicutes	Bacilli	Bacillales	Planococcaceae	Kurthia				-
Bacteria	Firmicutes	Bacilli	Bacillales	Planococcaceae	Kurthia	Ambiguous_taxa			-
Bacteria	Firmicutes	Bacilli	Bacillales	Planococcaceae	Kurthia	Unculturedbacterium			-
Bacteria	Firmicutes	Bacilli	Bacillales	Planococcaceae	Lysinibacillus		Nonreproductive	3.07835	0.0283971
Bacteria	Firmicutes	Bacilli	Bacillales	Planococcaceae	Lysinibacillus	Ambiguous_taxa			-
Bacteria	Firmicutes	Bacilli	Bacillales	Planococcaceae	Lysinibacillus	Bacillusdecisifrondis			-
Bacteria	Firmicutes	Bacilli	Bacillales	Planococcaceae	Lysinibacillus	Bacillussp_SGE129_2010_			-
Bacteria	Firmicutes	Bacilli	Bacillales	Planococcaceae	Lysinibacillus	Lysinibacillusfusiformis			-
Bacteria	Firmicutes	Bacilli	Bacillales	Planococcaceae	Lysinibacillus	Unculturedbacterium	Nonreproductive	3.0381	0.009183
Bacteria	Firmicutes	Bacilli	Bacillales	Planococcaceae	Lysinibacillus	UnculturedFirmicutesbacterium			-
Bacteria	Firmicutes	Bacilli	Bacillales	Planococcaceae	Planococcus				-
Bacteria	Firmicutes	Bacilli	Bacillales	Planococcaceae	Planococcus	Ambiguous_taxa			-
Bacteria	Firmicutes	Bacilli	Bacillales	Planococcaceae	Planococcus	Unculturedbacterium			-
Bacteria	Firmicutes	Bacilli	Bacillales	Planococcaceae	Planomicrobium				-
Bacteria	Firmicutes	Bacilli	Bacillales	Planococcaceae	Planomicrobium	Ambiguous_taxa			-
Bacteria	Firmicutes	Bacilli	Bacillales	Planococcaceae	Psychrobacillus				-
Bacteria	Firmicutes	Bacilli	Bacillales	Planococcaceae	Psychrobacillus	Ambiguous_taxa			-
Bacteria	Firmicutes	Bacilli	Bacillales	Planococcaceae	Psychrobacillus	Bacillussp_FJAT_25790			-
Bacteria	Firmicutes	Bacilli	Bacillales	Planococcaceae	Psychrobacillus	Bacillussp_MM3			-
Bacteria	Firmicutes	Bacilli	Bacillales	Planococcaceae	Rummeliibacillus				-
Bacteria	Firmicutes	Bacilli	Bacillales	Planococcaceae	Rummeliibacillus	Ambiguous_taxa			-
Bacteria	Firmicutes	Bacilli	Bacillales	Planococcaceae	Solibacillus				-
Bacteria	Firmicutes	Bacilli	Bacillales	Planococcaceae	Solibacillus	Ambiguous_taxa			-
Bacteria	Firmicutes	Bacilli	Bacillales	Planococcaceae	Solibacillus	BacteriumCYSHGTGPM05_16			-
Bacteria	Firmicutes	Bacilli	Bacillales	Planococcaceae	Solibacillus	Unculturedbacterium			-
Bacteria	Firmicutes	Bacilli	Bacillales	Planococcaceae	Sporosarcina				-
Bacteria	Firmicutes	Bacilli	Bacillales	Planococcaceae	Sporosarcina	Ambiguous_taxa			-
Bacteria	Firmicutes	Bacilli	Bacillales	Planococcaceae	Sporosarcina	Unculturedbacterium			-
Bacteria	Firmicutes	Bacilli	Bacillales	Planococcaceae	Uncultured				-
Bacteria	Firmicutes	Bacilli	Bacillales	Planococcaceae	Uncultured	Unculturedbacterium			-
Bacteria	Firmicutes	Bacilli	Bacillales	Planococcaceae	Uncultured	UnculturedFirmicutesbacterium			-
Bacteria	Firmicutes	Bacilli	Bacillales	Staphylococcaceae					-
Bacteria	Firmicutes	Bacilli	Bacillales	Staphylococcaceae	Staphylococcus				-
Bacteria	Firmicutes	Bacilli	Bacillales	Staphylococcaceae	Staphylococcus	Staphylococcusaureus			-
Bacteria	Firmicutes	Bacilli	Bacillales	Staphylococcaceae	Staphylococcus	Staphylococcussp_IGCAR_7_07			-
Bacteria	Firmicutes	Bacilli	Bacillales	Staphylococcaceae	Staphylococcus	Staphylococcusxylosus			-
Bacteria	Firmicutes	Bacilli	Bacillales	Staphylococcaceae	Staphylococcus	UnculturedStaphylococcussp			-
Bacteria	Firmicutes	Bacilli	Bacillales	Thermoactinomycetaceae					-
Bacteria	Firmicutes	Bacilli	Bacillales	Thermoactinomycetaceae	Kroppenstedtia				-
Bacteria	Firmicutes	Bacilli	Bacillales	Thermoactinomycetaceae	Kroppenstedtia	UnculturedThermoactinomycetaceaebacterium			-
Bacteria	Firmicutes	Bacilli	Bacillales	Thermoactinomycetaceae	Laceyella				-
Bacteria	Firmicutes	Bacilli	Bacillales	Thermoactinomycetaceae	Laceyella	Ambiguous_taxa			-
Bacteria	Firmicutes	Bacilli	Bacillales	Thermoactinomycetaceae	Melghirimyces				-
Bacteria	Firmicutes	Bacilli	Bacillales	Thermoactinomycetaceae	Melghirimyces	Melghirimycesthermohalophilus			-
Bacteria	Firmicutes	Bacilli	Bacillales	Thermoactinomycetaceae	Novibacillus				-
Bacteria	Firmicutes	Bacilli	Bacillales	Thermoactinomycetaceae	Novibacillus	Ambiguous_taxa			-
Bacteria	Firmicutes	Bacilli	Bacillales	Thermoactinomycetaceae	Planifilum				-
Bacteria	Firmicutes	Bacilli	Bacillales	Thermoactinomycetaceae	Planifilum	Ambiguous_taxa			-
Bacteria	Firmicutes	Bacilli	Bacillales	Thermoactinomycetaceae	Shimazuella				-
Bacteria	Firmicutes	Bacilli	Bacillales	Thermoactinomycetaceae	Shimazuella	Ambiguous_taxa			-
Bacteria	Firmicutes	Bacilli	Bacillales	Thermoactinomycetaceae	Shimazuella	Unculturedbacterium			-
Bacteria	Firmicutes	Bacilli	Bacillales	Thermoactinomycetaceae	Thermoactinomyces				-
Bacteria	Firmicutes	Bacilli	Bacillales	Thermoactinomycetaceae	Thermoactinomyces	Ambiguous_taxa			-
Bacteria	Firmicutes	Bacilli	Bacillales	Thermoactinomycetaceae	Thermoflavimicrobium				-
Bacteria	Firmicutes	Bacilli	Bacillales	Thermoactinomycetaceae	Thermoflavimicrobium	Ambiguous_taxa			-
Bacteria	Firmicutes	Bacilli	Bacillales	Thermoactinomycetaceae	Uncultured				-
Bacteria	Firmicutes	Bacilli	Bacillales	Thermoactinomycetaceae	Uncultured	Unculturedcompostbacterium			-
Bacteria	Firmicutes	Bacilli	Bacillales	Uncultured					-
Bacteria	Firmicutes	Bacilli	Bacillales	Uncultured	Unculturedcompostbacterium				-
Bacteria	Firmicutes	Bacilli	Bacillales	Uncultured	Unculturedcompostbacterium	Unculturedcompostbacterium			-
Bacteria	Firmicutes	Bacilli	Lactobacillales						-
Bacteria	Firmicutes	Bacilli	Lactobacillales	Aerococcaceae					-
Bacteria	Firmicutes	Bacilli	Lactobacillales	Aerococcaceae	Abiotrophia				-
Bacteria	Firmicutes	Bacilli	Lactobacillales	Aerococcaceae	Abiotrophia	Unidentified			-
Bacteria	Firmicutes	Bacilli	Lactobacillales	Aerococcaceae	Aerococcus				-
Bacteria	Firmicutes	Bacilli	Lactobacillales	Aerococcaceae	Aerococcus	Ambiguous_taxa			-
Bacteria	Firmicutes	Bacilli	Lactobacillales	Aerococcaceae	Aerococcus	Unculturedbacterium			-
Bacteria	Firmicutes	Bacilli	Lactobacillales	Aerococcaceae	Eremococcus				-
Bacteria	Firmicutes	Bacilli	Lactobacillales	Aerococcaceae	Eremococcus	Ambiguous_taxa			-
Bacteria	Firmicutes	Bacilli	Lactobacillales	Aerococcaceae	Facklamia				-
Bacteria	Firmicutes	Bacilli	Lactobacillales	Aerococcaceae	Facklamia	Unculturedbacterium			-
Bacteria	Firmicutes	Bacilli	Lactobacillales	Aerococcaceae	Ignavigranum				-
Bacteria	Firmicutes	Bacilli	Lactobacillales	Aerococcaceae	Ignavigranum	Unculturedbacterium			-
Bacteria	Firmicutes	Bacilli	Lactobacillales	Carnobacteriaceae					-
Bacteria	Firmicutes	Bacilli	Lactobacillales	Carnobacteriaceae	Atopostipes				-
Bacteria	Firmicutes	Bacilli	Lactobacillales	Carnobacteriaceae	Atopostipes	Unculturedbacterium			-
Bacteria	Firmicutes	Bacilli	Lactobacillales	Carnobacteriaceae	Dolosigranulum				-
Bacteria	Firmicutes	Bacilli	Lactobacillales	Carnobacteriaceae	Dolosigranulum	DolosigranulumpigrumATCC51524			-
Bacteria	Firmicutes	Bacilli	Lactobacillales	Carnobacteriaceae	Dolosigranulum	Unculturedbacterium			-
Bacteria	Firmicutes	Bacilli	Lactobacillales	Carnobacteriaceae	Trichococcus				-
Bacteria	Firmicutes	Bacilli	Lactobacillales	Carnobacteriaceae	Trichococcus	Unculturedbacterium			-
Bacteria	Firmicutes	Bacilli	Lactobacillales	Carnobacteriaceae	Uncultured				-
Bacteria	Firmicutes	Bacilli	Lactobacillales	Carnobacteriaceae	Uncultured	Unculturedbacterium			-
Bacteria	Firmicutes	Bacilli	Lactobacillales	Enterococcaceae					-
Bacteria	Firmicutes	Bacilli	Lactobacillales	Enterococcaceae	Enterococcus				-
Bacteria	Firmicutes	Bacilli	Lactobacillales	Enterococcaceae	Enterococcus	Ambiguous_taxa			-
Bacteria	Firmicutes	Bacilli	Lactobacillales	Lactobacillaceae					-
Bacteria	Firmicutes	Bacilli	Lactobacillales	Lactobacillaceae	Lactobacillus				-
Bacteria	Firmicutes	Bacilli	Lactobacillales	Lactobacillaceae	Lactobacillus	Ambiguous_taxa			-
Bacteria	Firmicutes	Bacilli	Lactobacillales	Lactobacillaceae	Lactobacillus	Lactobacillusfuchuensis			-
Bacteria	Firmicutes	Bacilli	Lactobacillales	Lactobacillaceae	Lactobacillus	Lactobacillusmurinus			-
Bacteria	Firmicutes	Bacilli	Lactobacillales	Lactobacillaceae	Lactobacillus	Lactobacillusreuteri			-
Bacteria	Firmicutes	Bacilli	Lactobacillales	Lactobacillaceae	Lactobacillus	Lactobacillusrhamnosus			-
Bacteria	Firmicutes	Bacilli	Lactobacillales	Lactobacillaceae	Lactobacillus	Lactobacillussp_AB5262			-
Bacteria	Firmicutes	Bacilli	Lactobacillales	Lactobacillaceae	Lactobacillus	Lactobacillussp_RA2113			-
Bacteria	Firmicutes	Bacilli	Lactobacillales	Lactobacillaceae	Lactobacillus	Unculturedbacterium			-
Bacteria	Firmicutes	Bacilli	Lactobacillales	Leuconostocaceae					-
Bacteria	Firmicutes	Bacilli	Lactobacillales	Leuconostocaceae	Weissella				-
Bacteria	Firmicutes	Bacilli	Lactobacillales	Leuconostocaceae	Weissella	Ambiguous_taxa			-
Bacteria	Firmicutes	Bacilli	Lactobacillales	Leuconostocaceae	Weissella	Unculturedbacterium			-
Bacteria	Firmicutes	Bacilli	Lactobacillales	Streptococcaceae					-
Bacteria	Firmicutes	Bacilli	Lactobacillales	Streptococcaceae	Lactococcus				-
Bacteria	Firmicutes	Bacilli	Lactobacillales	Streptococcaceae	Lactococcus	Lactococcuslactissubsp_lactis			-
Bacteria	Firmicutes	Bacilli	Lactobacillales	Streptococcaceae	Lactococcus	Unculturedanaerobicbacterium			-
Bacteria	Firmicutes	Bacilli	Lactobacillales	Streptococcaceae	Lactococcus	UnculturedFirmicutesbacterium			-
Bacteria	Firmicutes	Bacilli	Lactobacillales	Streptococcaceae	Streptococcus				-
Bacteria	Firmicutes	Bacilli	Lactobacillales	Streptococcaceae	Streptococcus	Ambiguous_taxa	Nonreproductive	2.31288	0.0404815
Bacteria	Firmicutes	Bacilli	Lactobacillales	Streptococcaceae	Streptococcus	Streptococcusdentiloxodontae			-
Bacteria	Firmicutes	Bacilli	Lactobacillales	Streptococcaceae	Streptococcus	Streptococcusdevriesei			-
Bacteria	Firmicutes	Bacilli	Lactobacillales	Streptococcaceae	Streptococcus	Streptococcusinfantarius			-
Bacteria	Firmicutes	Bacilli	Lactobacillales	Streptococcaceae	Streptococcus	Streptococcusorisasini			-
Bacteria	Firmicutes	Bacilli	Lactobacillales	Streptococcaceae	Streptococcus	StreptococcuspyogenesSP3_LAU			-
Bacteria	Firmicutes	Bacilli	Lactobacillales	Streptococcaceae	Streptococcus	Streptococcusrupicaprae			-
Bacteria	Firmicutes	Bacilli	Lactobacillales	Streptococcaceae	Streptococcus	Streptococcussalivariussubsp_thermophilus			-
Bacteria	Firmicutes	Bacilli	Lactobacillales	Streptococcaceae	Streptococcus	Unculturedbacterium			-
Bacteria	Firmicutes	Bacilli	Lactobacillales	Streptococcaceae	Streptococcus	Unculturedmethanogenicarchaeon			-
Bacteria	Firmicutes	Bacilli	Lactobacillales	Streptococcaceae	Streptococcus	UnculturedStreptococcussp			-
Bacteria	Firmicutes	Clostridia							-
Bacteria	Firmicutes	Clostridia	Clostridiales						-
Bacteria	Firmicutes	Clostridia	Clostridiales	Caldicoprobacteraceae					-
Bacteria	Firmicutes	Clostridia	Clostridiales	Caldicoprobacteraceae	Caldicoprobacter				-
Bacteria	Firmicutes	Clostridia	Clostridiales	Caldicoprobacteraceae	Caldicoprobacter	Ambiguous_taxa			-
Bacteria	Firmicutes	Clostridia	Clostridiales	Caldicoprobacteraceae	Caldicoprobacter	Unculturedbacterium			-
Bacteria	Firmicutes	Clostridia	Clostridiales	Christensenellaceae			Nonreproductive	2.86663	0.00676874
Bacteria	Firmicutes	Clostridia	Clostridiales	Christensenellaceae	Catabacter				-
Bacteria	Firmicutes	Clostridia	Clostridiales	Christensenellaceae	Catabacter	Unidentified			-
Bacteria	Firmicutes	Clostridia	Clostridiales	Christensenellaceae	ChristensenellaceaeR_7group		Nonreproductive	2.86272	0.00676874
Bacteria	Firmicutes	Clostridia	Clostridiales	Christensenellaceae	ChristensenellaceaeR_7group	Ambiguous_taxa			-
Bacteria	Firmicutes	Clostridia	Clostridiales	Christensenellaceae	ChristensenellaceaeR_7group	Unculturedbacterium	Nonreproductive	2.85182	0.00813374
Bacteria	Firmicutes	Clostridia	Clostridiales	Christensenellaceae	ChristensenellaceaeR_7group	UnculturedChristensenellaceaebacterium			-
Bacteria	Firmicutes	Clostridia	Clostridiales	Christensenellaceae	ChristensenellaceaeR_7group	UnculturedChristensenellasp			-
Bacteria	Firmicutes	Clostridia	Clostridiales	Christensenellaceae	ChristensenellaceaeR_7group	UnculturedClostridialesbacterium			-
Bacteria	Firmicutes	Clostridia	Clostridiales	Christensenellaceae	ChristensenellaceaeR_7group	Unculturedorganism			-
Bacteria	Firmicutes	Clostridia	Clostridiales	Christensenellaceae	ChristensenellaceaeR_7group	Unculturedprokaryote			-
Bacteria	Firmicutes	Clostridia	Clostridiales	Christensenellaceae	ChristensenellaceaeR_7group	Unculturedrumenbacterium			-
Bacteria	Firmicutes	Clostridia	Clostridiales	Christensenellaceae	Uncultured				-
Bacteria	Firmicutes	Clostridia	Clostridiales	Christensenellaceae	Uncultured	Unculturedbacterium			-
Bacteria	Firmicutes	Clostridia	Clostridiales	Clostridiaceae1					-
Bacteria	Firmicutes	Clostridia	Clostridiales	Clostridiaceae1	Clostridiumsensustricto1		Reproductive	2.83027	0.042254
Bacteria	Firmicutes	Clostridia	Clostridiales	Clostridiaceae1	Clostridiumsensustricto1	Ambiguous_taxa			-
Bacteria	Firmicutes	Clostridia	Clostridiales	Clostridiaceae1	Clostridiumsensustricto1	Clostridiumbutyricum	Reproductive	2.86248	0.00995391
Bacteria	Firmicutes	Clostridia	Clostridiales	Clostridiaceae1	Clostridiumsensustricto1	Clostridiumdiolis			-
Bacteria	Firmicutes	Clostridia	Clostridiales	Clostridiaceae1	Clostridiumsensustricto1	Clostridiumparaputrificum			-
Bacteria	Firmicutes	Clostridia	Clostridiales	Clostridiaceae1	Clostridiumsensustricto1	ClostridiumsartagoformeAAU1			-
Bacteria	Firmicutes	Clostridia	Clostridiales	Clostridiaceae1	Clostridiumsensustricto1	Humangutmetagenome			-
Bacteria	Firmicutes	Clostridia	Clostridiales	Clostridiaceae1	Clostridiumsensustricto1	Unculturedbacterium			-
Bacteria	Firmicutes	Clostridia	Clostridiales	Clostridiaceae1	Clostridiumsensustricto1	UnculturedClostridiumsp			-
Bacteria	Firmicutes	Clostridia	Clostridiales	Clostridiaceae1	Clostridiumsensustricto10				-
Bacteria	Firmicutes	Clostridia	Clostridiales	Clostridiaceae1	Clostridiumsensustricto10	Ambiguous_taxa			-
Bacteria	Firmicutes	Clostridia	Clostridiales	Clostridiaceae1	Clostridiumsensustricto10	Unculturedbacterium			-
Bacteria	Firmicutes	Clostridia	Clostridiales	Clostridiaceae1	Clostridiumsensustricto11				-
Bacteria	Firmicutes	Clostridia	Clostridiales	Clostridiaceae1	Clostridiumsensustricto11	Unculturedbacterium			-
Bacteria	Firmicutes	Clostridia	Clostridiales	Clostridiaceae1	Clostridiumsensustricto12				-
Bacteria	Firmicutes	Clostridia	Clostridiales	Clostridiaceae1	Clostridiumsensustricto12	Ambiguous_taxa			-
Bacteria	Firmicutes	Clostridia	Clostridiales	Clostridiaceae1	Clostridiumsensustricto12	Unculturedbacterium			-
Bacteria	Firmicutes	Clostridia	Clostridiales	Clostridiaceae1	Clostridiumsensustricto13				-
Bacteria	Firmicutes	Clostridia	Clostridiales	Clostridiaceae1	Clostridiumsensustricto13	Ambiguous_taxa			-
Bacteria	Firmicutes	Clostridia	Clostridiales	Clostridiaceae1	Clostridiumsensustricto13	Unculturedbacterium			-
Bacteria	Firmicutes	Clostridia	Clostridiales	Clostridiaceae1	Clostridiumsensustricto3				-
Bacteria	Firmicutes	Clostridia	Clostridiales	Clostridiaceae1	Clostridiumsensustricto3	Ambiguous_taxa			-
Bacteria	Firmicutes	Clostridia	Clostridiales	Clostridiaceae1	Clostridiumsensustricto3	Unculturedbacterium			-
Bacteria	Firmicutes	Clostridia	Clostridiales	Clostridiaceae1	Clostridiumsensustricto5				-
Bacteria	Firmicutes	Clostridia	Clostridiales	Clostridiaceae1	Clostridiumsensustricto5	Ambiguous_taxa			-
Bacteria	Firmicutes	Clostridia	Clostridiales	Clostridiaceae1	Clostridiumsensustricto8				-
Bacteria	Firmicutes	Clostridia	Clostridiales	Clostridiaceae1	Clostridiumsensustricto8	Ambiguous_taxa			-
Bacteria	Firmicutes	Clostridia	Clostridiales	Clostridiaceae1	Clostridiumsensustricto8	Unculturedbacterium			-
Bacteria	Firmicutes	Clostridia	Clostridiales	Clostridiaceae1	Clostridiumsensustricto9				-
Bacteria	Firmicutes	Clostridia	Clostridiales	Clostridiaceae1	Clostridiumsensustricto9	Ambiguous_taxa			-
Bacteria	Firmicutes	Clostridia	Clostridiales	Clostridiaceae1	Clostridiumsensustricto9	Unculturedbacterium			-
Bacteria	Firmicutes	Clostridia	Clostridiales	Clostridiaceae1	Fonticella				-
Bacteria	Firmicutes	Clostridia	Clostridiales	Clostridiaceae1	Fonticella	Unculturedbacterium			-
Bacteria	Firmicutes	Clostridia	Clostridiales	Clostridiaceae1	Proteiniclasticum		Nonreproductive	2.62327	0.0404815
Bacteria	Firmicutes	Clostridia	Clostridiales	Clostridiaceae1	Proteiniclasticum	Unculturedbacterium	Nonreproductive	2.61174	0.0404815
Bacteria	Firmicutes	Clostridia	Clostridiales	Clostridiaceae1	Sarcina				-
Bacteria	Firmicutes	Clostridia	Clostridiales	Clostridiaceae1	Sarcina	Ambiguous_taxa			-
Bacteria	Firmicutes	Clostridia	Clostridiales	Clostridiaceae1	Sarcina	Unculturedbacterium			-
Bacteria	Firmicutes	Clostridia	Clostridiales	Clostridiaceae1	Sarcina	UnculturedSarcinasp			-
Bacteria	Firmicutes	Clostridia	Clostridiales	ClostridialesvadinBB60group					-
Bacteria	Firmicutes	Clostridia	Clostridiales	ClostridialesvadinBB60group	Ambiguous_taxa				-
Bacteria	Firmicutes	Clostridia	Clostridiales	ClostridialesvadinBB60group	Ambiguous_taxa	Ambiguous_taxa			-
Bacteria	Firmicutes	Clostridia	Clostridiales	ClostridialesvadinBB60group	Unculturedbacterium				-
Bacteria	Firmicutes	Clostridia	Clostridiales	ClostridialesvadinBB60group	Unculturedbacterium	Unculturedbacterium			-
Bacteria	Firmicutes	Clostridia	Clostridiales	ClostridialesvadinBB60group	Unculturedrumenbacterium				-
Bacteria	Firmicutes	Clostridia	Clostridiales	ClostridialesvadinBB60group	Unculturedrumenbacterium	Unculturedrumenbacterium			-
Bacteria	Firmicutes	Clostridia	Clostridiales	Defluviitaleaceae					-
Bacteria	Firmicutes	Clostridia	Clostridiales	Defluviitaleaceae	DefluviitaleaceaeUCG_011				-
Bacteria	Firmicutes	Clostridia	Clostridiales	Defluviitaleaceae	DefluviitaleaceaeUCG_011	Unculturedbacterium			-
Bacteria	Firmicutes	Clostridia	Clostridiales	Eubacteriaceae					-
Bacteria	Firmicutes	Clostridia	Clostridiales	Eubacteriaceae	Anaerofustis				-
Bacteria	Firmicutes	Clostridia	Clostridiales	Eubacteriaceae	Anaerofustis	Unculturedbacterium			-
Bacteria	Firmicutes	Clostridia	Clostridiales	Eubacteriaceae	Anaerofustis	Unculturedorganism			-
Bacteria	Firmicutes	Clostridia	Clostridiales	Eubacteriaceae	Eubacterium				-
Bacteria	Firmicutes	Clostridia	Clostridiales	Eubacteriaceae	Eubacterium	Eubacteriumsp_BBDP70			-
Bacteria	Firmicutes	Clostridia	Clostridiales	Eubacteriaceae	Eubacterium	Unculturedbacterium	Reproductive	2.44067	0.0476791
Bacteria	Firmicutes	Clostridia	Clostridiales	Eubacteriaceae	Pseudoramibacter				-
Bacteria	Firmicutes	Clostridia	Clostridiales	Eubacteriaceae	Pseudoramibacter	Ambiguous_taxa			-
Bacteria	Firmicutes	Clostridia	Clostridiales	FamilyXI			Nonreproductive	2.03841	0.00363982
Bacteria	Firmicutes	Clostridia	Clostridiales	FamilyXI	Anaerococcus				-
Bacteria	Firmicutes	Clostridia	Clostridiales	FamilyXI	Anaerococcus	Unculturedbacterium			-
Bacteria	Firmicutes	Clostridia	Clostridiales	FamilyXI	Finegoldia				-
Bacteria	Firmicutes	Clostridia	Clostridiales	FamilyXI	Finegoldia	Finegoldiamagna			-
Bacteria	Firmicutes	Clostridia	Clostridiales	FamilyXI	Helcococcus				-
Bacteria	Firmicutes	Clostridia	Clostridiales	FamilyXI	Helcococcus	Unculturedbacterium			-
Bacteria	Firmicutes	Clostridia	Clostridiales	FamilyXI	Murdochiella				-
Bacteria	Firmicutes	Clostridia	Clostridiales	FamilyXI	Murdochiella	Ambiguous_taxa			-
Bacteria	Firmicutes	Clostridia	Clostridiales	FamilyXI	Peptoniphilus				-
Bacteria	Firmicutes	Clostridia	Clostridiales	FamilyXI	Peptoniphilus	Ambiguous_taxa			-
Bacteria	Firmicutes	Clostridia	Clostridiales	FamilyXI	W5053		Nonreproductive	2.03105	0.00363982
Bacteria	Firmicutes	Clostridia	Clostridiales	FamilyXI	W5053	RumenbacteriumNC_34	Nonreproductive	2.03104	0.00363982
Bacteria	Firmicutes	Clostridia	Clostridiales	FamilyXII					-
Bacteria	Firmicutes	Clostridia	Clostridiales	FamilyXII	Fusibacter				-
Bacteria	Firmicutes	Clostridia	Clostridiales	FamilyXII	Fusibacter	Ambiguous_taxa			-
Bacteria	Firmicutes	Clostridia	Clostridiales	FamilyXIII					-
Bacteria	Firmicutes	Clostridia	Clostridiales	FamilyXIII	_Eubacterium_nodatumgroup				-
Bacteria	Firmicutes	Clostridia	Clostridiales	FamilyXIII	_Eubacterium_nodatumgroup	Ambiguous_taxa			-
Bacteria	Firmicutes	Clostridia	Clostridiales	FamilyXIII	_Eubacterium_nodatumgroup	BacteriumXBB3003			-
Bacteria	Firmicutes	Clostridia	Clostridiales	FamilyXIII	_Eubacterium_nodatumgroup	Unculturedbacterium			-
Bacteria	Firmicutes	Clostridia	Clostridiales	FamilyXIII	_Eubacterium_nodatumgroup	Unculturedorganism			-
Bacteria	Firmicutes	Clostridia	Clostridiales	FamilyXIII	_Eubacterium_saphenumgroup		Nonreproductive	2.85335	0.00381138
Bacteria	Firmicutes	Clostridia	Clostridiales	FamilyXIII	_Eubacterium_saphenumgroup	Unculturedbacterium	Nonreproductive	2.85335	0.00381138
Bacteria	Firmicutes	Clostridia	Clostridiales	FamilyXIII	Anaerovorax		Nonreproductive	2.60404	0.0163824
Bacteria	Firmicutes	Clostridia	Clostridiales	FamilyXIII	Anaerovorax	Ambiguous_taxa			-
Bacteria	Firmicutes	Clostridia	Clostridiales	FamilyXIII	Anaerovorax	Unculturedbacterium			-
Bacteria	Firmicutes	Clostridia	Clostridiales	FamilyXIII	Anaerovorax	Unculturedrumenbacterium	Nonreproductive	2.62559	0.00974012
Bacteria	Firmicutes	Clostridia	Clostridiales	FamilyXIII	FamilyXIIIAD3011group				-
Bacteria	Firmicutes	Clostridia	Clostridiales	FamilyXIII	FamilyXIIIAD3011group	Ambiguous_taxa			-
Bacteria	Firmicutes	Clostridia	Clostridiales	FamilyXIII	FamilyXIIIAD3011group	Unculturedbacterium			-
Bacteria	Firmicutes	Clostridia	Clostridiales	FamilyXIII	FamilyXIIIAD3011group	Unculturedrumenbacterium			-
Bacteria	Firmicutes	Clostridia	Clostridiales	FamilyXIII	FamilyXIIIUCG_001				-
Bacteria	Firmicutes	Clostridia	Clostridiales	FamilyXIII	FamilyXIIIUCG_001	Ambiguous_taxa			-
Bacteria	Firmicutes	Clostridia	Clostridiales	FamilyXIII	FamilyXIIIUCG_001	Unculturedbacterium			-
Bacteria	Firmicutes	Clostridia	Clostridiales	FamilyXIII	Mogibacterium		Nonreproductive	2.52044	0.0344502
Bacteria	Firmicutes	Clostridia	Clostridiales	FamilyXIII	Mogibacterium	Ambiguous_taxa			-
Bacteria	Firmicutes	Clostridia	Clostridiales	FamilyXIII	Mogibacterium	Unculturedbacterium			-
Bacteria	Firmicutes	Clostridia	Clostridiales	FamilyXIII	Mogibacterium	Unculturedrumenbacterium	Nonreproductive	2.38999	0.0190638
Bacteria	Firmicutes	Clostridia	Clostridiales	FamilyXIII	Uncultured				-
Bacteria	Firmicutes	Clostridia	Clostridiales	FamilyXIII	Uncultured	Ambiguous_taxa			-
Bacteria	Firmicutes	Clostridia	Clostridiales	FamilyXIII	Uncultured	UnculturedAnaerovoraxsp			-
Bacteria	Firmicutes	Clostridia	Clostridiales	FamilyXIII	Uncultured	Unculturedbacterium			-
Bacteria	Firmicutes	Clostridia	Clostridiales	FamilyXVIII					-
Bacteria	Firmicutes	Clostridia	Clostridiales	FamilyXVIII	Symbiobacterium				-
Bacteria	Firmicutes	Clostridia	Clostridiales	FamilyXVIII	Symbiobacterium	Ambiguous_taxa			-
Bacteria	Firmicutes	Clostridia	Clostridiales	FamilyXVIII	Symbiobacterium	Unculturedbacterium			-
Bacteria	Firmicutes	Clostridia	Clostridiales	Gracilibacteraceae					-
Bacteria	Firmicutes	Clostridia	Clostridiales	Gracilibacteraceae	Lutispora				-
Bacteria	Firmicutes	Clostridia	Clostridiales	Gracilibacteraceae	Lutispora	Unculturedbacterium			-
Bacteria	Firmicutes	Clostridia	Clostridiales	Heliobacteriaceae					-
Bacteria	Firmicutes	Clostridia	Clostridiales	Heliobacteriaceae	Hydrogenispora				-
Bacteria	Firmicutes	Clostridia	Clostridiales	Heliobacteriaceae	Hydrogenispora	Ambiguous_taxa			-
Bacteria	Firmicutes	Clostridia	Clostridiales	Heliobacteriaceae	Hydrogenispora	Unculturedbacterium			-
Bacteria	Firmicutes	Clostridia	Clostridiales	Lachnospiraceae					-
Bacteria	Firmicutes	Clostridia	Clostridiales	Lachnospiraceae	_Acetivibrio_ethanolgignensgroup				-
Bacteria	Firmicutes	Clostridia	Clostridiales	Lachnospiraceae	_Acetivibrio_ethanolgignensgroup	Ambiguous_taxa			-
Bacteria	Firmicutes	Clostridia	Clostridiales	Lachnospiraceae	_Eubacterium_eligensgroup				-
Bacteria	Firmicutes	Clostridia	Clostridiales	Lachnospiraceae	_Eubacterium_eligensgroup	_Eubacterium_eligensATCC27750			-
Bacteria	Firmicutes	Clostridia	Clostridiales	Lachnospiraceae	_Eubacterium_eligensgroup	Unculturedbacterium			-
Bacteria	Firmicutes	Clostridia	Clostridiales	Lachnospiraceae	_Eubacterium_fissicatenagroup				-
Bacteria	Firmicutes	Clostridia	Clostridiales	Lachnospiraceae	_Eubacterium_fissicatenagroup	UnculturedEubacteriaceaebacterium			-
Bacteria	Firmicutes	Clostridia	Clostridiales	Lachnospiraceae	_Eubacterium_halliigroup				-
Bacteria	Firmicutes	Clostridia	Clostridiales	Lachnospiraceae	_Eubacterium_halliigroup	Ambiguous_taxa			-
Bacteria	Firmicutes	Clostridia	Clostridiales	Lachnospiraceae	_Eubacterium_halliigroup	Clostridiumsp_ID11			-
Bacteria	Firmicutes	Clostridia	Clostridiales	Lachnospiraceae	_Eubacterium_halliigroup	Metagenome			-
Bacteria	Firmicutes	Clostridia	Clostridiales	Lachnospiraceae	_Eubacterium_halliigroup	Unculturedbacterium			-
Bacteria	Firmicutes	Clostridia	Clostridiales	Lachnospiraceae	_Eubacterium_halliigroup	UnculturedLachnospiraceaebacterium			-
Bacteria	Firmicutes	Clostridia	Clostridiales	Lachnospiraceae	_Eubacterium_halliigroup	Unculturedorganism			-
Bacteria	Firmicutes	Clostridia	Clostridiales	Lachnospiraceae	_Eubacterium_halliigroup	Unculturedrumenbacterium			-
Bacteria	Firmicutes	Clostridia	Clostridiales	Lachnospiraceae	_Eubacterium_oxidoreducensgroup				-
Bacteria	Firmicutes	Clostridia	Clostridiales	Lachnospiraceae	_Eubacterium_oxidoreducensgroup	Ambiguous_taxa			-
Bacteria	Firmicutes	Clostridia	Clostridiales	Lachnospiraceae	_Eubacterium_oxidoreducensgroup	Unculturedbacterium			-
Bacteria	Firmicutes	Clostridia	Clostridiales	Lachnospiraceae	_Eubacterium_oxidoreducensgroup	Unculturedorganism			-
Bacteria	Firmicutes	Clostridia	Clostridiales	Lachnospiraceae	_Eubacterium_oxidoreducensgroup	Unculturedrumenbacterium			-
Bacteria	Firmicutes	Clostridia	Clostridiales	Lachnospiraceae	_Eubacterium_ruminantiumgroup				-
Bacteria	Firmicutes	Clostridia	Clostridiales	Lachnospiraceae	_Eubacterium_ruminantiumgroup	Unculturedbacterium			-
Bacteria	Firmicutes	Clostridia	Clostridiales	Lachnospiraceae	_Eubacterium_ruminantiumgroup	Unculturedrumenbacterium			-
Bacteria	Firmicutes	Clostridia	Clostridiales	Lachnospiraceae	_Eubacterium_ventriosumgroup		Reproductive	2.48491	0.049169
Bacteria	Firmicutes	Clostridia	Clostridiales	Lachnospiraceae	_Eubacterium_ventriosumgroup	Ambiguous_taxa			-
Bacteria	Firmicutes	Clostridia	Clostridiales	Lachnospiraceae	_Eubacterium_ventriosumgroup	Unculturedbacterium			-
Bacteria	Firmicutes	Clostridia	Clostridiales	Lachnospiraceae	_Eubacterium_ventriosumgroup	Unculturedrumenbacterium			-
Bacteria	Firmicutes	Clostridia	Clostridiales	Lachnospiraceae	_Eubacterium_xylanophilumgroup				-
Bacteria	Firmicutes	Clostridia	Clostridiales	Lachnospiraceae	_Eubacterium_xylanophilumgroup	Ambiguous_taxa			-
Bacteria	Firmicutes	Clostridia	Clostridiales	Lachnospiraceae	_Eubacterium_xylanophilumgroup	Unculturedbacterium			-
Bacteria	Firmicutes	Clostridia	Clostridiales	Lachnospiraceae	_Eubacterium_xylanophilumgroup	UnculturedLachnospiraceaebacterium			-
Bacteria	Firmicutes	Clostridia	Clostridiales	Lachnospiraceae	_Eubacterium_xylanophilumgroup	Unculturedorganism			-
Bacteria	Firmicutes	Clostridia	Clostridiales	Lachnospiraceae	_Ruminococcus_gauvreauiigroup				-
Bacteria	Firmicutes	Clostridia	Clostridiales	Lachnospiraceae	_Ruminococcus_gauvreauiigroup	Unculturedbacterium			-
Bacteria	Firmicutes	Clostridia	Clostridiales	Lachnospiraceae	_Ruminococcus_gnavusgroup				-
Bacteria	Firmicutes	Clostridia	Clostridiales	Lachnospiraceae	_Ruminococcus_gnavusgroup	RuminococcusgnavusCC55_001C			-
Bacteria	Firmicutes	Clostridia	Clostridiales	Lachnospiraceae	_Ruminococcus_gnavusgroup	Unculturedbacterium			-
Bacteria	Firmicutes	Clostridia	Clostridiales	Lachnospiraceae	_Ruminococcus_gnavusgroup	Unculturedorganism			-
Bacteria	Firmicutes	Clostridia	Clostridiales	Lachnospiraceae	_Ruminococcus_torquesgroup				-
Bacteria	Firmicutes	Clostridia	Clostridiales	Lachnospiraceae	_Ruminococcus_torquesgroup	Ambiguous_taxa			-
Bacteria	Firmicutes	Clostridia	Clostridiales	Lachnospiraceae	_Ruminococcus_torquesgroup	Unculturedbacterium			-
Bacteria	Firmicutes	Clostridia	Clostridiales	Lachnospiraceae	_Ruminococcus_torquesgroup	Unculturedorganism			-
Bacteria	Firmicutes	Clostridia	Clostridiales	Lachnospiraceae	28_4				-
Bacteria	Firmicutes	Clostridia	Clostridiales	Lachnospiraceae	28_4	Ambiguous_taxa			-
Bacteria	Firmicutes	Clostridia	Clostridiales	Lachnospiraceae	28_4	Unculturedbacterium			-
Bacteria	Firmicutes	Clostridia	Clostridiales	Lachnospiraceae	Acetitomaculum				-
Bacteria	Firmicutes	Clostridia	Clostridiales	Lachnospiraceae	Acetitomaculum	Ambiguous_taxa			-
Bacteria	Firmicutes	Clostridia	Clostridiales	Lachnospiraceae	Acetitomaculum	Lachnospiraceaebacteriumcanineoraltaxon099			-
Bacteria	Firmicutes	Clostridia	Clostridiales	Lachnospiraceae	Acetitomaculum	Unculturedbacterium			-
Bacteria	Firmicutes	Clostridia	Clostridiales	Lachnospiraceae	Acetitomaculum	Unculturedrumenbacterium			-
Bacteria	Firmicutes	Clostridia	Clostridiales	Lachnospiraceae	Agathobacter				-
Bacteria	Firmicutes	Clostridia	Clostridiales	Lachnospiraceae	Agathobacter	Ambiguous_taxa			-
Bacteria	Firmicutes	Clostridia	Clostridiales	Lachnospiraceae	Agathobacter	Eubacteriumramulus			-
Bacteria	Firmicutes	Clostridia	Clostridiales	Lachnospiraceae	Agathobacter	Unculturedbacterium			-
Bacteria	Firmicutes	Clostridia	Clostridiales	Lachnospiraceae	Agathobacter	UnculturedLachnospiraceaebacterium			-
Bacteria	Firmicutes	Clostridia	Clostridiales	Lachnospiraceae	Agathobacter	Unculturedorganism			-
Bacteria	Firmicutes	Clostridia	Clostridiales	Lachnospiraceae	Agathobacter	Unculturedrumenbacterium			-
Bacteria	Firmicutes	Clostridia	Clostridiales	Lachnospiraceae	Ambiguous_taxa				-
Bacteria	Firmicutes	Clostridia	Clostridiales	Lachnospiraceae	Ambiguous_taxa	Ambiguous_taxa			-
Bacteria	Firmicutes	Clostridia	Clostridiales	Lachnospiraceae	Ambiguous_taxa	Unculturedbacterium			-
Bacteria	Firmicutes	Clostridia	Clostridiales	Lachnospiraceae	Ambiguous_taxa	Unculturedorganism			-
Bacteria	Firmicutes	Clostridia	Clostridiales	Lachnospiraceae	Anaerobium				-
Bacteria	Firmicutes	Clostridia	Clostridiales	Lachnospiraceae	Anaerobium	Ambiguous_taxa			-
Bacteria	Firmicutes	Clostridia	Clostridiales	Lachnospiraceae	Anaerocolumna				-
Bacteria	Firmicutes	Clostridia	Clostridiales	Lachnospiraceae	Anaerocolumna	Unculturedbacterium			-
Bacteria	Firmicutes	Clostridia	Clostridiales	Lachnospiraceae	Anaerosporobacter				-
Bacteria	Firmicutes	Clostridia	Clostridiales	Lachnospiraceae	Anaerosporobacter	_Clostridium_populeti			-
Bacteria	Firmicutes	Clostridia	Clostridiales	Lachnospiraceae	Anaerosporobacter	Ambiguous_taxa			-
Bacteria	Firmicutes	Clostridia	Clostridiales	Lachnospiraceae	Anaerosporobacter	Unculturedbacterium			-
Bacteria	Firmicutes	Clostridia	Clostridiales	Lachnospiraceae	Anaerostipes				-
Bacteria	Firmicutes	Clostridia	Clostridiales	Lachnospiraceae	Anaerostipes	Metagenome			-
Bacteria	Firmicutes	Clostridia	Clostridiales	Lachnospiraceae	Anaerostipes	Unculturedbacterium			-
Bacteria	Firmicutes	Clostridia	Clostridiales	Lachnospiraceae	Blautia				-
Bacteria	Firmicutes	Clostridia	Clostridiales	Lachnospiraceae	Blautia	Ambiguous_taxa			-
Bacteria	Firmicutes	Clostridia	Clostridiales	Lachnospiraceae	Blautia	Humangutmetagenome			-
Bacteria	Firmicutes	Clostridia	Clostridiales	Lachnospiraceae	Blautia	Ruminococcussp_YE58			-
Bacteria	Firmicutes	Clostridia	Clostridiales	Lachnospiraceae	Blautia	Unculturedbacterium			-
Bacteria	Firmicutes	Clostridia	Clostridiales	Lachnospiraceae	Blautia	Unculturedorganism			-
Bacteria	Firmicutes	Clostridia	Clostridiales	Lachnospiraceae	Blautia	Unculturedrumenbacterium			-
Bacteria	Firmicutes	Clostridia	Clostridiales	Lachnospiraceae	Butyrivibrio				-
Bacteria	Firmicutes	Clostridia	Clostridiales	Lachnospiraceae	Butyrivibrio	Gutmetagenome			-
Bacteria	Firmicutes	Clostridia	Clostridiales	Lachnospiraceae	Butyrivibrio	Unculturedbacterium			-
Bacteria	Firmicutes	Clostridia	Clostridiales	Lachnospiraceae	Butyrivibrio	Unculturedorganism			-
Bacteria	Firmicutes	Clostridia	Clostridiales	Lachnospiraceae	Cellulosilyticum				-
Bacteria	Firmicutes	Clostridia	Clostridiales	Lachnospiraceae	Cellulosilyticum	Ambiguous_taxa			-
Bacteria	Firmicutes	Clostridia	Clostridiales	Lachnospiraceae	Cellulosilyticum	BacteriumPS7			-
Bacteria	Firmicutes	Clostridia	Clostridiales	Lachnospiraceae	Cellulosilyticum	Unculturedbacterium			-
Bacteria	Firmicutes	Clostridia	Clostridiales	Lachnospiraceae	Cellulosilyticum	UnculturedClostridiabacterium			-
Bacteria	Firmicutes	Clostridia	Clostridiales	Lachnospiraceae	Coprococcus1				-
Bacteria	Firmicutes	Clostridia	Clostridiales	Lachnospiraceae	Coprococcus1	Ambiguous_taxa			-
Bacteria	Firmicutes	Clostridia	Clostridiales	Lachnospiraceae	Coprococcus1	Unculturedbacterium			-
Bacteria	Firmicutes	Clostridia	Clostridiales	Lachnospiraceae	Coprococcus1	Unculturedrumenbacterium			-
Bacteria	Firmicutes	Clostridia	Clostridiales	Lachnospiraceae	Coprococcus2				-
Bacteria	Firmicutes	Clostridia	Clostridiales	Lachnospiraceae	Coprococcus2	Ambiguous_taxa			-
Bacteria	Firmicutes	Clostridia	Clostridiales	Lachnospiraceae	Coprococcus2	Unculturedbacterium			-
Bacteria	Firmicutes	Clostridia	Clostridiales	Lachnospiraceae	Coprococcus3				-
Bacteria	Firmicutes	Clostridia	Clostridiales	Lachnospiraceae	Coprococcus3	Coprococcuscomes			-
Bacteria	Firmicutes	Clostridia	Clostridiales	Lachnospiraceae	Coprococcus3	Unculturedbacterium			-
Bacteria	Firmicutes	Clostridia	Clostridiales	Lachnospiraceae	Dorea				-
Bacteria	Firmicutes	Clostridia	Clostridiales	Lachnospiraceae	Dorea	Ambiguous_taxa			-
Bacteria	Firmicutes	Clostridia	Clostridiales	Lachnospiraceae	Dorea	Unculturedbacterium			-
Bacteria	Firmicutes	Clostridia	Clostridiales	Lachnospiraceae	Eisenbergiella				-
Bacteria	Firmicutes	Clostridia	Clostridiales	Lachnospiraceae	Eisenbergiella	UnculturedFirmicutesbacterium			-
Bacteria	Firmicutes	Clostridia	Clostridiales	Lachnospiraceae	Epulopiscium				-
Bacteria	Firmicutes	Clostridia	Clostridiales	Lachnospiraceae	Epulopiscium	Unculturedbacterium			-
Bacteria	Firmicutes	Clostridia	Clostridiales	Lachnospiraceae	FD2005				-
Bacteria	Firmicutes	Clostridia	Clostridiales	Lachnospiraceae	FD2005	Ambiguous_taxa			-
Bacteria	Firmicutes	Clostridia	Clostridiales	Lachnospiraceae	FD2005	Unculturedbacterium			-
Bacteria	Firmicutes	Clostridia	Clostridiales	Lachnospiraceae	Fusicatenibacter				-
Bacteria	Firmicutes	Clostridia	Clostridiales	Lachnospiraceae	Fusicatenibacter	Fusicatenibactersaccharivorans			-
Bacteria	Firmicutes	Clostridia	Clostridiales	Lachnospiraceae	Fusicatenibacter	Unculturedbacterium			-
Bacteria	Firmicutes	Clostridia	Clostridiales	Lachnospiraceae	Herbinix				-
Bacteria	Firmicutes	Clostridia	Clostridiales	Lachnospiraceae	Herbinix	Metagenome			-
Bacteria	Firmicutes	Clostridia	Clostridiales	Lachnospiraceae	Herbinix	Unculturedbacterium			-
Bacteria	Firmicutes	Clostridia	Clostridiales	Lachnospiraceae	Howardella				-
Bacteria	Firmicutes	Clostridia	Clostridiales	Lachnospiraceae	Howardella	Ambiguous_taxa			-
Bacteria	Firmicutes	Clostridia	Clostridiales	Lachnospiraceae	Hungatella				-
Bacteria	Firmicutes	Clostridia	Clostridiales	Lachnospiraceae	Hungatella	Unculturedbacterium			-
Bacteria	Firmicutes	Clostridia	Clostridiales	Lachnospiraceae	Hungatella	UnculturedClostridiumsp			-
Bacteria	Firmicutes	Clostridia	Clostridiales	Lachnospiraceae	IncertaeSedis				-
Bacteria	Firmicutes	Clostridia	Clostridiales	Lachnospiraceae	IncertaeSedis	Ambiguous_taxa			-
Bacteria	Firmicutes	Clostridia	Clostridiales	Lachnospiraceae	IncertaeSedis	Unculturedbacterium			-
Bacteria	Firmicutes	Clostridia	Clostridiales	Lachnospiraceae	IncertaeSedis	UnculturedFirmicutesbacterium			-
Bacteria	Firmicutes	Clostridia	Clostridiales	Lachnospiraceae	Johnsonella				-
Bacteria	Firmicutes	Clostridia	Clostridiales	Lachnospiraceae	Johnsonella	Lachnospiraceaebacteriumcanineoraltaxon037			-
Bacteria	Firmicutes	Clostridia	Clostridiales	Lachnospiraceae	Lachnoclostridium				-
Bacteria	Firmicutes	Clostridia	Clostridiales	Lachnospiraceae	Lachnoclostridium	Ambiguous_taxa			-
Bacteria	Firmicutes	Clostridia	Clostridiales	Lachnospiraceae	Lachnoclostridium	Humangutmetagenome			-
Bacteria	Firmicutes	Clostridia	Clostridiales	Lachnospiraceae	Lachnoclostridium	Unculturedbacterium			-
Bacteria	Firmicutes	Clostridia	Clostridiales	Lachnospiraceae	Lachnoclostridium	Unculturedorganism			-
Bacteria	Firmicutes	Clostridia	Clostridiales	Lachnospiraceae	Lachnoclostridium	Unculturedrumenbacterium			-
Bacteria	Firmicutes	Clostridia	Clostridiales	Lachnospiraceae	Lachnoclostridium10				-
Bacteria	Firmicutes	Clostridia	Clostridiales	Lachnospiraceae	Lachnoclostridium10	Unculturedbacterium			-
Bacteria	Firmicutes	Clostridia	Clostridiales	Lachnospiraceae	Lachnoclostridium10	Unculturedrumenbacterium			-
Bacteria	Firmicutes	Clostridia	Clostridiales	Lachnospiraceae	Lachnoclostridium12				-
Bacteria	Firmicutes	Clostridia	Clostridiales	Lachnospiraceae	Lachnoclostridium12	Ambiguous_taxa			-
Bacteria	Firmicutes	Clostridia	Clostridiales	Lachnospiraceae	Lachnoclostridium12	Unculturedbacterium			-
Bacteria	Firmicutes	Clostridia	Clostridiales	Lachnospiraceae	Lachnoclostridium12	UnculturedClostridiaceaebacterium			-
Bacteria	Firmicutes	Clostridia	Clostridiales	Lachnospiraceae	Lachnoclostridium12	Unculturedrumenbacterium			-
Bacteria	Firmicutes	Clostridia	Clostridiales	Lachnospiraceae	Lachnoclostridium5				-
Bacteria	Firmicutes	Clostridia	Clostridiales	Lachnospiraceae	Lachnoclostridium5	Ambiguous_taxa			-
Bacteria	Firmicutes	Clostridia	Clostridiales	Lachnospiraceae	Lachnoclostridium5	Clostridiumsp_JPL_22			-
Bacteria	Firmicutes	Clostridia	Clostridiales	Lachnospiraceae	Lachnoclostridium5	Clostridiumsp_RT2			-
Bacteria	Firmicutes	Clostridia	Clostridiales	Lachnospiraceae	Lachnoclostridium5	Unculturedbacterium			-
Bacteria	Firmicutes	Clostridia	Clostridiales	Lachnospiraceae	Lachnoclostridium5	Unculturedorganism			-
Bacteria	Firmicutes	Clostridia	Clostridiales	Lachnospiraceae	LachnospiraceaeAC2044group				-
Bacteria	Firmicutes	Clostridia	Clostridiales	Lachnospiraceae	LachnospiraceaeAC2044group	Ambiguous_taxa			-
Bacteria	Firmicutes	Clostridia	Clostridiales	Lachnospiraceae	LachnospiraceaeAC2044group	Lachnospiraceaebacterium	Nonreproductive	2.1674	0.0404815
Bacteria	Firmicutes	Clostridia	Clostridiales	Lachnospiraceae	LachnospiraceaeAC2044group	Unculturedbacterium			-
Bacteria	Firmicutes	Clostridia	Clostridiales	Lachnospiraceae	LachnospiraceaeAC2044group	Unculturedrumenbacterium			-
Bacteria	Firmicutes	Clostridia	Clostridiales	Lachnospiraceae	LachnospiraceaeFCS020group				-
Bacteria	Firmicutes	Clostridia	Clostridiales	Lachnospiraceae	LachnospiraceaeFCS020group	Ambiguous_taxa			-
Bacteria	Firmicutes	Clostridia	Clostridiales	Lachnospiraceae	LachnospiraceaeFCS020group	LachnospiraceaebacteriumRM42			-
Bacteria	Firmicutes	Clostridia	Clostridiales	Lachnospiraceae	LachnospiraceaeFCS020group	Unculturedbacterium			-
Bacteria	Firmicutes	Clostridia	Clostridiales	Lachnospiraceae	LachnospiraceaeFCS020group	UnculturedLachnospiraceaebacterium			-
Bacteria	Firmicutes	Clostridia	Clostridiales	Lachnospiraceae	LachnospiraceaeFCS020group	Unculturedprokaryote			-
Bacteria	Firmicutes	Clostridia	Clostridiales	Lachnospiraceae	LachnospiraceaeFCS020group	Unculturedrumenbacterium			-
Bacteria	Firmicutes	Clostridia	Clostridiales	Lachnospiraceae	LachnospiraceaeNC2004group				-
Bacteria	Firmicutes	Clostridia	Clostridiales	Lachnospiraceae	LachnospiraceaeNC2004group	Unculturedbacterium			-
Bacteria	Firmicutes	Clostridia	Clostridiales	Lachnospiraceae	LachnospiraceaeNC2004group	Unculturedrumenbacterium			-
Bacteria	Firmicutes	Clostridia	Clostridiales	Lachnospiraceae	LachnospiraceaeND3007group				-
Bacteria	Firmicutes	Clostridia	Clostridiales	Lachnospiraceae	LachnospiraceaeND3007group	Ambiguous_taxa			-
Bacteria	Firmicutes	Clostridia	Clostridiales	Lachnospiraceae	LachnospiraceaeND3007group	BacteriumYE257			-
Bacteria	Firmicutes	Clostridia	Clostridiales	Lachnospiraceae	LachnospiraceaeND3007group	Unculturedbacterium			-
Bacteria	Firmicutes	Clostridia	Clostridiales	Lachnospiraceae	LachnospiraceaeND3007group	Unculturedrumenbacterium			-
Bacteria	Firmicutes	Clostridia	Clostridiales	Lachnospiraceae	LachnospiraceaeNK3A20group				-
Bacteria	Firmicutes	Clostridia	Clostridiales	Lachnospiraceae	LachnospiraceaeNK3A20group	Ambiguous_taxa			-
Bacteria	Firmicutes	Clostridia	Clostridiales	Lachnospiraceae	LachnospiraceaeNK3A20group	Unculturedbacterium			-
Bacteria	Firmicutes	Clostridia	Clostridiales	Lachnospiraceae	LachnospiraceaeNK3A20group	Unculturedrumenbacterium			-
Bacteria	Firmicutes	Clostridia	Clostridiales	Lachnospiraceae	LachnospiraceaeNK4A136group				-
Bacteria	Firmicutes	Clostridia	Clostridiales	Lachnospiraceae	LachnospiraceaeNK4A136group	Ambiguous_taxa			-
Bacteria	Firmicutes	Clostridia	Clostridiales	Lachnospiraceae	LachnospiraceaeNK4A136group	Gutmetagenome			-
Bacteria	Firmicutes	Clostridia	Clostridiales	Lachnospiraceae	LachnospiraceaeNK4A136group	Unculturedbacterium			-
Bacteria	Firmicutes	Clostridia	Clostridiales	Lachnospiraceae	LachnospiraceaeNK4A136group	Unculturedorganism			-
Bacteria	Firmicutes	Clostridia	Clostridiales	Lachnospiraceae	LachnospiraceaeNK4A136group	Unculturedrumenbacterium			-
Bacteria	Firmicutes	Clostridia	Clostridiales	Lachnospiraceae	LachnospiraceaeNK4B4group				-
Bacteria	Firmicutes	Clostridia	Clostridiales	Lachnospiraceae	LachnospiraceaeNK4B4group	Ambiguous_taxa			-
Bacteria	Firmicutes	Clostridia	Clostridiales	Lachnospiraceae	LachnospiraceaeNK4B4group	Unculturedbacterium			-
Bacteria	Firmicutes	Clostridia	Clostridiales	Lachnospiraceae	LachnospiraceaeUCG_001				-
Bacteria	Firmicutes	Clostridia	Clostridiales	Lachnospiraceae	LachnospiraceaeUCG_001	Unculturedbacterium			-
Bacteria	Firmicutes	Clostridia	Clostridiales	Lachnospiraceae	LachnospiraceaeUCG_002				-
Bacteria	Firmicutes	Clostridia	Clostridiales	Lachnospiraceae	LachnospiraceaeUCG_002	Ambiguous_taxa			-
Bacteria	Firmicutes	Clostridia	Clostridiales	Lachnospiraceae	LachnospiraceaeUCG_002	Unculturedbacterium			-
Bacteria	Firmicutes	Clostridia	Clostridiales	Lachnospiraceae	LachnospiraceaeUCG_002	UnculturedFirmicutesbacterium			-
Bacteria	Firmicutes	Clostridia	Clostridiales	Lachnospiraceae	LachnospiraceaeUCG_002	UnculturedLachnospiraceaebacterium			-
Bacteria	Firmicutes	Clostridia	Clostridiales	Lachnospiraceae	LachnospiraceaeUCG_002	Unculturedrumenbacterium			-
Bacteria	Firmicutes	Clostridia	Clostridiales	Lachnospiraceae	LachnospiraceaeUCG_003				-
Bacteria	Firmicutes	Clostridia	Clostridiales	Lachnospiraceae	LachnospiraceaeUCG_003	Gutmetagenome			-
Bacteria	Firmicutes	Clostridia	Clostridiales	Lachnospiraceae	LachnospiraceaeUCG_004				-
Bacteria	Firmicutes	Clostridia	Clostridiales	Lachnospiraceae	LachnospiraceaeUCG_004	Unculturedbacterium			-
Bacteria	Firmicutes	Clostridia	Clostridiales	Lachnospiraceae	LachnospiraceaeUCG_006				-
Bacteria	Firmicutes	Clostridia	Clostridiales	Lachnospiraceae	LachnospiraceaeUCG_006	Ambiguous_taxa			-
Bacteria	Firmicutes	Clostridia	Clostridiales	Lachnospiraceae	LachnospiraceaeUCG_006	Unculturedbacterium			-
Bacteria	Firmicutes	Clostridia	Clostridiales	Lachnospiraceae	LachnospiraceaeUCG_006	Unculturedorganism			-
Bacteria	Firmicutes	Clostridia	Clostridiales	Lachnospiraceae	LachnospiraceaeUCG_006	Unculturedrumenbacterium			-
Bacteria	Firmicutes	Clostridia	Clostridiales	Lachnospiraceae	LachnospiraceaeUCG_007				-
Bacteria	Firmicutes	Clostridia	Clostridiales	Lachnospiraceae	LachnospiraceaeUCG_007	Unculturedbacterium			-
Bacteria	Firmicutes	Clostridia	Clostridiales	Lachnospiraceae	LachnospiraceaeUCG_007	UnculturedFirmicutesbacterium			-
Bacteria	Firmicutes	Clostridia	Clostridiales	Lachnospiraceae	LachnospiraceaeUCG_008				-
Bacteria	Firmicutes	Clostridia	Clostridiales	Lachnospiraceae	LachnospiraceaeUCG_008	Ambiguous_taxa			-
Bacteria	Firmicutes	Clostridia	Clostridiales	Lachnospiraceae	LachnospiraceaeUCG_008	Unculturedbacterium			-
Bacteria	Firmicutes	Clostridia	Clostridiales	Lachnospiraceae	LachnospiraceaeUCG_008	UnculturedClostridiumsp			-
Bacteria	Firmicutes	Clostridia	Clostridiales	Lachnospiraceae	LachnospiraceaeUCG_008	UnculturedLachnospiraceaebacterium			-
Bacteria	Firmicutes	Clostridia	Clostridiales	Lachnospiraceae	LachnospiraceaeUCG_008	Unculturedrumenbacterium			-
Bacteria	Firmicutes	Clostridia	Clostridiales	Lachnospiraceae	LachnospiraceaeUCG_009				-
Bacteria	Firmicutes	Clostridia	Clostridiales	Lachnospiraceae	LachnospiraceaeUCG_009	Ambiguous_taxa			-
Bacteria	Firmicutes	Clostridia	Clostridiales	Lachnospiraceae	LachnospiraceaeUCG_009	Unculturedbacterium			-
Bacteria	Firmicutes	Clostridia	Clostridiales	Lachnospiraceae	LachnospiraceaeUCG_009	UnculturedLachnospiraceaebacterium			-
Bacteria	Firmicutes	Clostridia	Clostridiales	Lachnospiraceae	LachnospiraceaeUCG_009	Unculturedrumenbacterium			-
Bacteria	Firmicutes	Clostridia	Clostridiales	Lachnospiraceae	LachnospiraceaeUCG_010				-
Bacteria	Firmicutes	Clostridia	Clostridiales	Lachnospiraceae	LachnospiraceaeUCG_010	Ambiguous_taxa			-
Bacteria	Firmicutes	Clostridia	Clostridiales	Lachnospiraceae	LachnospiraceaeUCG_010	Unculturedbacterium			-
Bacteria	Firmicutes	Clostridia	Clostridiales	Lachnospiraceae	LachnospiraceaeUCG_010	Unculturedrumenbacterium			-
Bacteria	Firmicutes	Clostridia	Clostridiales	Lachnospiraceae	LachnospiraceaeXPB1014group				-
Bacteria	Firmicutes	Clostridia	Clostridiales	Lachnospiraceae	LachnospiraceaeXPB1014group	Ambiguous_taxa			-
Bacteria	Firmicutes	Clostridia	Clostridiales	Lachnospiraceae	LachnospiraceaeXPB1014group	Unculturedbacterium			-
Bacteria	Firmicutes	Clostridia	Clostridiales	Lachnospiraceae	LachnospiraceaeXPB1014group	Unculturedrumenbacterium			-
Bacteria	Firmicutes	Clostridia	Clostridiales	Lachnospiraceae	Lachnotalea				-
Bacteria	Firmicutes	Clostridia	Clostridiales	Lachnospiraceae	Lachnotalea	Unculturedbacterium			-
Bacteria	Firmicutes	Clostridia	Clostridiales	Lachnospiraceae	Marvinbryantia				-
Bacteria	Firmicutes	Clostridia	Clostridiales	Lachnospiraceae	Marvinbryantia	Ambiguous_taxa			-
Bacteria	Firmicutes	Clostridia	Clostridiales	Lachnospiraceae	Marvinbryantia	Metagenome			-
Bacteria	Firmicutes	Clostridia	Clostridiales	Lachnospiraceae	Marvinbryantia	Unculturedbacterium			-
Bacteria	Firmicutes	Clostridia	Clostridiales	Lachnospiraceae	Marvinbryantia	UnculturedLachnospiraceaebacterium			-
Bacteria	Firmicutes	Clostridia	Clostridiales	Lachnospiraceae	Marvinbryantia	Unculturedrumenbacterium			-
Bacteria	Firmicutes	Clostridia	Clostridiales	Lachnospiraceae	Marvinbryantia	Wallabygutmetagenome			-
Bacteria	Firmicutes	Clostridia	Clostridiales	Lachnospiraceae	Mobilitalea				-
Bacteria	Firmicutes	Clostridia	Clostridiales	Lachnospiraceae	Mobilitalea	Unculturedbacterium			-
Bacteria	Firmicutes	Clostridia	Clostridiales	Lachnospiraceae	Moryella				-
Bacteria	Firmicutes	Clostridia	Clostridiales	Lachnospiraceae	Moryella	Unculturedbacterium			-
Bacteria	Firmicutes	Clostridia	Clostridiales	Lachnospiraceae	Murimonas				-
Bacteria	Firmicutes	Clostridia	Clostridiales	Lachnospiraceae	Murimonas	Ambiguous_taxa			-
Bacteria	Firmicutes	Clostridia	Clostridiales	Lachnospiraceae	Oribacterium				-
Bacteria	Firmicutes	Clostridia	Clostridiales	Lachnospiraceae	Oribacterium	Ambiguous_taxa			-
Bacteria	Firmicutes	Clostridia	Clostridiales	Lachnospiraceae	Oribacterium	Unculturedbacterium			-
Bacteria	Firmicutes	Clostridia	Clostridiales	Lachnospiraceae	Oribacterium	UnculturedLachnospiraceaebacterium			-
Bacteria	Firmicutes	Clostridia	Clostridiales	Lachnospiraceae	PossiblegenusSk018				-
Bacteria	Firmicutes	Clostridia	Clostridiales	Lachnospiraceae	PossiblegenusSk018	Ambiguous_taxa			-
Bacteria	Firmicutes	Clostridia	Clostridiales	Lachnospiraceae	PossiblegenusSk018	Unculturedrumenbacterium			-
Bacteria	Firmicutes	Clostridia	Clostridiales	Lachnospiraceae	Probablegenus10				-
Bacteria	Firmicutes	Clostridia	Clostridiales	Lachnospiraceae	Probablegenus10	Unculturedrumenbacterium			-
Bacteria	Firmicutes	Clostridia	Clostridiales	Lachnospiraceae	Pseudobutyrivibrio				-
Bacteria	Firmicutes	Clostridia	Clostridiales	Lachnospiraceae	Pseudobutyrivibrio	Ambiguous_taxa			-
Bacteria	Firmicutes	Clostridia	Clostridiales	Lachnospiraceae	Pseudobutyrivibrio	Pseudobutyrivibriosp_CA49			-
Bacteria	Firmicutes	Clostridia	Clostridiales	Lachnospiraceae	Pseudobutyrivibrio	Pseudobutyrivibrioxylanivorans			-
Bacteria	Firmicutes	Clostridia	Clostridiales	Lachnospiraceae	Pseudobutyrivibrio	Unculturedbacterium			-
Bacteria	Firmicutes	Clostridia	Clostridiales	Lachnospiraceae	Pseudobutyrivibrio	UnculturedLachnospiraceaebacterium			-
Bacteria	Firmicutes	Clostridia	Clostridiales	Lachnospiraceae	Pseudobutyrivibrio	Unculturedrumenbacterium			-
Bacteria	Firmicutes	Clostridia	Clostridiales	Lachnospiraceae	Robinsoniella				-
Bacteria	Firmicutes	Clostridia	Clostridiales	Lachnospiraceae	Robinsoniella	UnculturedLachnospiraceaebacterium			-
Bacteria	Firmicutes	Clostridia	Clostridiales	Lachnospiraceae	Roseburia				-
Bacteria	Firmicutes	Clostridia	Clostridiales	Lachnospiraceae	Roseburia	Ambiguous_taxa			-
Bacteria	Firmicutes	Clostridia	Clostridiales	Lachnospiraceae	Roseburia	Unculturedbacterium			-
Bacteria	Firmicutes	Clostridia	Clostridiales	Lachnospiraceae	Roseburia	Unculturedorganism			-
Bacteria	Firmicutes	Clostridia	Clostridiales	Lachnospiraceae	Roseburia	UnculturedRoseburiasp			-
Bacteria	Firmicutes	Clostridia	Clostridiales	Lachnospiraceae	Roseburia	Unculturedrumenbacterium			-
Bacteria	Firmicutes	Clostridia	Clostridiales	Lachnospiraceae	Shuttleworthia				-
Bacteria	Firmicutes	Clostridia	Clostridiales	Lachnospiraceae	Shuttleworthia	Ambiguous_taxa			-
Bacteria	Firmicutes	Clostridia	Clostridiales	Lachnospiraceae	Shuttleworthia	Unculturedbacterium			-
Bacteria	Firmicutes	Clostridia	Clostridiales	Lachnospiraceae	Syntrophococcus				-
Bacteria	Firmicutes	Clostridia	Clostridiales	Lachnospiraceae	Syntrophococcus	Ambiguous_taxa			-
Bacteria	Firmicutes	Clostridia	Clostridiales	Lachnospiraceae	Syntrophococcus	Unculturedbacterium			-
Bacteria	Firmicutes	Clostridia	Clostridiales	Lachnospiraceae	Tyzzerella4				-
Bacteria	Firmicutes	Clostridia	Clostridiales	Lachnospiraceae	Tyzzerella4	Tyzzerellasp_Marseille_P3062			-
Bacteria	Firmicutes	Clostridia	Clostridiales	Lachnospiraceae	Tyzzerella4	Unculturedbacterium			-
Bacteria	Firmicutes	Clostridia	Clostridiales	Lachnospiraceae	Uncultured				-
Bacteria	Firmicutes	Clostridia	Clostridiales	Lachnospiraceae	Uncultured	Ambiguous_taxa			-
Bacteria	Firmicutes	Clostridia	Clostridiales	Lachnospiraceae	Uncultured	BacteriumYE59			-
Bacteria	Firmicutes	Clostridia	Clostridiales	Lachnospiraceae	Uncultured	Clostridiumsp_Clone_33			-
Bacteria	Firmicutes	Clostridia	Clostridiales	Lachnospiraceae	Uncultured	Gutmetagenome			-
Bacteria	Firmicutes	Clostridia	Clostridiales	Lachnospiraceae	Uncultured	Unculturedbacterium			-
Bacteria	Firmicutes	Clostridia	Clostridiales	Lachnospiraceae	Uncultured	UnculturedClostridiabacterium			-
Bacteria	Firmicutes	Clostridia	Clostridiales	Lachnospiraceae	Uncultured	UnculturedClostridialesbacterium			-
Bacteria	Firmicutes	Clostridia	Clostridiales	Lachnospiraceae	Uncultured	UnculturedFirmicutesbacterium	Reproductive	3.29682	0.0254137
Bacteria	Firmicutes	Clostridia	Clostridiales	Lachnospiraceae	Uncultured	UnculturedLachnospiraceaebacterium			-
Bacteria	Firmicutes	Clostridia	Clostridiales	Lachnospiraceae	Uncultured	Unculturedorganism			-
Bacteria	Firmicutes	Clostridia	Clostridiales	Lachnospiraceae	Uncultured	Unculturedrumenbacterium	Nonreproductive	2.45973	0.0463472
Bacteria	Firmicutes	Clostridia	Clostridiales	Lachnospiraceae	Unculturedbacterium				-
Bacteria	Firmicutes	Clostridia	Clostridiales	Lachnospiraceae	Unculturedbacterium	Unculturedbacterium			-
Bacteria	Firmicutes	Clostridia	Clostridiales	Lachnospiraceae	UnculturedFirmicutesbacterium				-
Bacteria	Firmicutes	Clostridia	Clostridiales	Lachnospiraceae	UnculturedFirmicutesbacterium	UnculturedFirmicutesbacterium			-
Bacteria	Firmicutes	Clostridia	Clostridiales	Lachnospiraceae	XBB1006				-
Bacteria	Firmicutes	Clostridia	Clostridiales	Lachnospiraceae	XBB1006	Ambiguous_taxa			-
Bacteria	Firmicutes	Clostridia	Clostridiales	Lachnospiraceae	XBB1006	Unculturedbacterium			-
Bacteria	Firmicutes	Clostridia	Clostridiales	Peptococcaceae					-
Bacteria	Firmicutes	Clostridia	Clostridiales	Peptococcaceae	Desulfosporosinus				-
Bacteria	Firmicutes	Clostridia	Clostridiales	Peptococcaceae	Desulfosporosinus	Ambiguous_taxa			-
Bacteria	Firmicutes	Clostridia	Clostridiales	Peptococcaceae	Desulfotomaculum				-
Bacteria	Firmicutes	Clostridia	Clostridiales	Peptococcaceae	Desulfotomaculum	AnaerobicbacteriumLacC			-
Bacteria	Firmicutes	Clostridia	Clostridiales	Peptococcaceae	Peptococcus				-
Bacteria	Firmicutes	Clostridia	Clostridiales	Peptococcaceae	Peptococcus	Unculturedorganism			-
Bacteria	Firmicutes	Clostridia	Clostridiales	Peptococcaceae	Uncultured				-
Bacteria	Firmicutes	Clostridia	Clostridiales	Peptococcaceae	Uncultured	Ambiguous_taxa			-
Bacteria	Firmicutes	Clostridia	Clostridiales	Peptococcaceae	Uncultured	Unculturedbacterium			-
Bacteria	Firmicutes	Clostridia	Clostridiales	Peptococcaceae	Uncultured	Unculturedorganism			-
Bacteria	Firmicutes	Clostridia	Clostridiales	Peptococcaceae	Uncultured	Unculturedrumenbacterium			-
Bacteria	Firmicutes	Clostridia	Clostridiales	Peptostreptococcaceae					-
Bacteria	Firmicutes	Clostridia	Clostridiales	Peptostreptococcaceae	Ambiguous_taxa				-
Bacteria	Firmicutes	Clostridia	Clostridiales	Peptostreptococcaceae	Ambiguous_taxa	Ambiguous_taxa			-
Bacteria	Firmicutes	Clostridia	Clostridiales	Peptostreptococcaceae	Paeniclostridium				-
Bacteria	Firmicutes	Clostridia	Clostridiales	Peptostreptococcaceae	Paeniclostridium	Unculturedbacterium			-
Bacteria	Firmicutes	Clostridia	Clostridiales	Peptostreptococcaceae	Paraclostridium				-
Bacteria	Firmicutes	Clostridia	Clostridiales	Peptostreptococcaceae	Paraclostridium	Ambiguous_taxa			-
Bacteria	Firmicutes	Clostridia	Clostridiales	Peptostreptococcaceae	Peptoclostridium				-
Bacteria	Firmicutes	Clostridia	Clostridiales	Peptostreptococcaceae	Peptoclostridium	Unculturedbacterium			-
Bacteria	Firmicutes	Clostridia	Clostridiales	Peptostreptococcaceae	Peptostreptococcus				-
Bacteria	Firmicutes	Clostridia	Clostridiales	Peptostreptococcaceae	Peptostreptococcus	Ambiguous_taxa			-
Bacteria	Firmicutes	Clostridia	Clostridiales	Peptostreptococcaceae	Peptostreptococcus	Unculturedbacterium			-
Bacteria	Firmicutes	Clostridia	Clostridiales	Peptostreptococcaceae	Romboutsia				-
Bacteria	Firmicutes	Clostridia	Clostridiales	Peptostreptococcaceae	Romboutsia	Ambiguous_taxa			-
Bacteria	Firmicutes	Clostridia	Clostridiales	Peptostreptococcaceae	Romboutsia	Unculturedbacterium			-
Bacteria	Firmicutes	Clostridia	Clostridiales	Peptostreptococcaceae	Sporacetigenium				-
Bacteria	Firmicutes	Clostridia	Clostridiales	Peptostreptococcaceae	Sporacetigenium	Ambiguous_taxa			-
Bacteria	Firmicutes	Clostridia	Clostridiales	Peptostreptococcaceae	Terrisporobacter				-
Bacteria	Firmicutes	Clostridia	Clostridiales	Peptostreptococcaceae	Terrisporobacter	Unculturedorganism			-
Bacteria	Firmicutes	Clostridia	Clostridiales	Peptostreptococcaceae	Uncultured				-
Bacteria	Firmicutes	Clostridia	Clostridiales	Peptostreptococcaceae	Uncultured	Unculturedbacterium			-
Bacteria	Firmicutes	Clostridia	Clostridiales	Ruminococcaceae					-
Bacteria	Firmicutes	Clostridia	Clostridiales	Ruminococcaceae	_Eubacterium_coprostanoligenesgroup				-
Bacteria	Firmicutes	Clostridia	Clostridiales	Ruminococcaceae	_Eubacterium_coprostanoligenesgroup	Ambiguous_taxa			-
Bacteria	Firmicutes	Clostridia	Clostridiales	Ruminococcaceae	_Eubacterium_coprostanoligenesgroup	Humangutmetagenome			-
Bacteria	Firmicutes	Clostridia	Clostridiales	Ruminococcaceae	_Eubacterium_coprostanoligenesgroup	Unculturedbacterium			-
Bacteria	Firmicutes	Clostridia	Clostridiales	Ruminococcaceae	_Eubacterium_coprostanoligenesgroup	UnculturedClostridiabacterium			-
Bacteria	Firmicutes	Clostridia	Clostridiales	Ruminococcaceae	_Eubacterium_coprostanoligenesgroup	UnculturedFirmicutesbacterium			-
Bacteria	Firmicutes	Clostridia	Clostridiales	Ruminococcaceae	_Eubacterium_coprostanoligenesgroup	Unculturedorganism			-
Bacteria	Firmicutes	Clostridia	Clostridiales	Ruminococcaceae	_Eubacterium_coprostanoligenesgroup	Unculturedrumenbacterium			-
Bacteria	Firmicutes	Clostridia	Clostridiales	Ruminococcaceae	Acetivibrio				-
Bacteria	Firmicutes	Clostridia	Clostridiales	Ruminococcaceae	Acetivibrio	Unculturedbacterium			-
Bacteria	Firmicutes	Clostridia	Clostridiales	Ruminococcaceae	Ambiguous_taxa				-
Bacteria	Firmicutes	Clostridia	Clostridiales	Ruminococcaceae	Ambiguous_taxa	Unculturedbacterium			-
Bacteria	Firmicutes	Clostridia	Clostridiales	Ruminococcaceae	Anaerobacterium				-
Bacteria	Firmicutes	Clostridia	Clostridiales	Ruminococcaceae	Anaerobacterium	Unculturedbacterium			-
Bacteria	Firmicutes	Clostridia	Clostridiales	Ruminococcaceae	Butyricicoccus				-
Bacteria	Firmicutes	Clostridia	Clostridiales	Ruminococcaceae	Butyricicoccus	Ambiguous_taxa			-
Bacteria	Firmicutes	Clostridia	Clostridiales	Ruminococcaceae	Butyricicoccus	Unculturedbacterium			-
Bacteria	Firmicutes	Clostridia	Clostridiales	Ruminococcaceae	CAG_352				-
Bacteria	Firmicutes	Clostridia	Clostridiales	Ruminococcaceae	CAG_352	UnculturedRuminococcussp			-
Bacteria	Firmicutes	Clostridia	Clostridiales	Ruminococcaceae	CandidatusSoleaferrea				-
Bacteria	Firmicutes	Clostridia	Clostridiales	Ruminococcaceae	CandidatusSoleaferrea	Unculturedbacterium			-
Bacteria	Firmicutes	Clostridia	Clostridiales	Ruminococcaceae	Faecalibacterium				-
Bacteria	Firmicutes	Clostridia	Clostridiales	Ruminococcaceae	Faecalibacterium	Faecalibacteriumsp_canineoraltaxon147			-
Bacteria	Firmicutes	Clostridia	Clostridiales	Ruminococcaceae	Faecalibacterium	Humangutmetagenome			-
Bacteria	Firmicutes	Clostridia	Clostridiales	Ruminococcaceae	Faecalibacterium	Unculturedbacterium			-
Bacteria	Firmicutes	Clostridia	Clostridiales	Ruminococcaceae	Fastidiosipila		Nonreproductive	2.89497	0.00363982
Bacteria	Firmicutes	Clostridia	Clostridiales	Ruminococcaceae	Fastidiosipila	Ambiguous_taxa	Nonreproductive	2.80196	0.00856468
Bacteria	Firmicutes	Clostridia	Clostridiales	Ruminococcaceae	Fastidiosipila	Unculturedbacterium	Nonreproductive	2.22394	0.0190638
Bacteria	Firmicutes	Clostridia	Clostridiales	Ruminococcaceae	GCA_900066225				-
Bacteria	Firmicutes	Clostridia	Clostridiales	Ruminococcaceae	GCA_900066225	Ambiguous_taxa			-
Bacteria	Firmicutes	Clostridia	Clostridiales	Ruminococcaceae	Hydrogenoanaerobacterium				-
Bacteria	Firmicutes	Clostridia	Clostridiales	Ruminococcaceae	Hydrogenoanaerobacterium	Unculturedbacterium			-
Bacteria	Firmicutes	Clostridia	Clostridiales	Ruminococcaceae	Hydrogenoanaerobacterium	Unculturedrumenbacterium			-
Bacteria	Firmicutes	Clostridia	Clostridiales	Ruminococcaceae	Intestinimonas				-
Bacteria	Firmicutes	Clostridia	Clostridiales	Ruminococcaceae	Intestinimonas	Ambiguous_taxa			-
Bacteria	Firmicutes	Clostridia	Clostridiales	Ruminococcaceae	Intestinimonas	Unculturedbacterium			-
Bacteria	Firmicutes	Clostridia	Clostridiales	Ruminococcaceae	Oscillibacter				-
Bacteria	Firmicutes	Clostridia	Clostridiales	Ruminococcaceae	Oscillibacter	Ambiguous_taxa			-
Bacteria	Firmicutes	Clostridia	Clostridiales	Ruminococcaceae	Oscillibacter	Unculturedbacterium			-
Bacteria	Firmicutes	Clostridia	Clostridiales	Ruminococcaceae	Oscillospira				-
Bacteria	Firmicutes	Clostridia	Clostridiales	Ruminococcaceae	Oscillospira	Unculturedbacterium			-
Bacteria	Firmicutes	Clostridia	Clostridiales	Ruminococcaceae	Papillibacter				-
Bacteria	Firmicutes	Clostridia	Clostridiales	Ruminococcaceae	Papillibacter	Ambiguous_taxa			-
Bacteria	Firmicutes	Clostridia	Clostridiales	Ruminococcaceae	Papillibacter	Unculturedbacterium			-
Bacteria	Firmicutes	Clostridia	Clostridiales	Ruminococcaceae	Papillibacter	UnculturedClostridiaceaebacterium			-
Bacteria	Firmicutes	Clostridia	Clostridiales	Ruminococcaceae	Papillibacter	Unculturedprokaryote			-
Bacteria	Firmicutes	Clostridia	Clostridiales	Ruminococcaceae	Papillibacter	Unculturedrumenbacterium			-
Bacteria	Firmicutes	Clostridia	Clostridiales	Ruminococcaceae	Pseudobacteroides				-
Bacteria	Firmicutes	Clostridia	Clostridiales	Ruminococcaceae	Pseudobacteroides	Ambiguous_taxa			-
Bacteria	Firmicutes	Clostridia	Clostridiales	Ruminococcaceae	Ruminiclostridium				-
Bacteria	Firmicutes	Clostridia	Clostridiales	Ruminococcaceae	Ruminiclostridium	Ambiguous_taxa			-
Bacteria	Firmicutes	Clostridia	Clostridiales	Ruminococcaceae	Ruminiclostridium	Unculturedbacterium			-
Bacteria	Firmicutes	Clostridia	Clostridiales	Ruminococcaceae	Ruminiclostridium1				-
Bacteria	Firmicutes	Clostridia	Clostridiales	Ruminococcaceae	Ruminiclostridium1	Unculturedbacterium			-
Bacteria	Firmicutes	Clostridia	Clostridiales	Ruminococcaceae	Ruminiclostridium1	Unculturedrumenbacterium			-
Bacteria	Firmicutes	Clostridia	Clostridiales	Ruminococcaceae	Ruminiclostridium5				-
Bacteria	Firmicutes	Clostridia	Clostridiales	Ruminococcaceae	Ruminiclostridium5	Unculturedbacterium			-
Bacteria	Firmicutes	Clostridia	Clostridiales	Ruminococcaceae	Ruminiclostridium5	Unculturedrumenbacterium			-
Bacteria	Firmicutes	Clostridia	Clostridiales	Ruminococcaceae	Ruminiclostridium6				-
Bacteria	Firmicutes	Clostridia	Clostridiales	Ruminococcaceae	Ruminiclostridium6	_Eubacterium_siraeumDSM15702			-
Bacteria	Firmicutes	Clostridia	Clostridiales	Ruminococcaceae	Ruminiclostridium9				-
Bacteria	Firmicutes	Clostridia	Clostridiales	Ruminococcaceae	Ruminiclostridium9	Ambiguous_taxa			-
Bacteria	Firmicutes	Clostridia	Clostridiales	Ruminococcaceae	Ruminiclostridium9	Unculturedbacterium			-
Bacteria	Firmicutes	Clostridia	Clostridiales	Ruminococcaceae	Ruminiclostridium9	Unculturedorganism			-
Bacteria	Firmicutes	Clostridia	Clostridiales	Ruminococcaceae	Ruminiclostridium9	Unculturedrumenbacterium			-
Bacteria	Firmicutes	Clostridia	Clostridiales	Ruminococcaceae	RuminococcaceaeNK4A214group				-
Bacteria	Firmicutes	Clostridia	Clostridiales	Ruminococcaceae	RuminococcaceaeNK4A214group	Ambiguous_taxa			-
Bacteria	Firmicutes	Clostridia	Clostridiales	Ruminococcaceae	RuminococcaceaeNK4A214group	Unculturedbacterium			-
Bacteria	Firmicutes	Clostridia	Clostridiales	Ruminococcaceae	RuminococcaceaeNK4A214group	UnculturedLachnospiraceaebacterium			-
Bacteria	Firmicutes	Clostridia	Clostridiales	Ruminococcaceae	RuminococcaceaeNK4A214group	Unculturedrumenbacterium			-
Bacteria	Firmicutes	Clostridia	Clostridiales	Ruminococcaceae	RuminococcaceaeNK4A214group	UnculturedRuminococcaceaebacterium			-
Bacteria	Firmicutes	Clostridia	Clostridiales	Ruminococcaceae	RuminococcaceaeUCG_002				-
Bacteria	Firmicutes	Clostridia	Clostridiales	Ruminococcaceae	RuminococcaceaeUCG_002	Ambiguous_taxa			-
Bacteria	Firmicutes	Clostridia	Clostridiales	Ruminococcaceae	RuminococcaceaeUCG_002	Gutmetagenome			-
Bacteria	Firmicutes	Clostridia	Clostridiales	Ruminococcaceae	RuminococcaceaeUCG_002	Unculturedbacterium			-
Bacteria	Firmicutes	Clostridia	Clostridiales	Ruminococcaceae	RuminococcaceaeUCG_002	Unculturedorganism			-
Bacteria	Firmicutes	Clostridia	Clostridiales	Ruminococcaceae	RuminococcaceaeUCG_002	Unculturedrumenbacterium			-
Bacteria	Firmicutes	Clostridia	Clostridiales	Ruminococcaceae	RuminococcaceaeUCG_002	UnculturedRuminococcaceaebacterium			-
Bacteria	Firmicutes	Clostridia	Clostridiales	Ruminococcaceae	RuminococcaceaeUCG_003				-
Bacteria	Firmicutes	Clostridia	Clostridiales	Ruminococcaceae	RuminococcaceaeUCG_003	Gutmetagenome			-
Bacteria	Firmicutes	Clostridia	Clostridiales	Ruminococcaceae	RuminococcaceaeUCG_003	Unculturedbacterium			-
Bacteria	Firmicutes	Clostridia	Clostridiales	Ruminococcaceae	RuminococcaceaeUCG_004		Nonreproductive	2.48088	0.00363982
Bacteria	Firmicutes	Clostridia	Clostridiales	Ruminococcaceae	RuminococcaceaeUCG_004	Unculturedbacterium	Nonreproductive	2.48088	0.00363982
Bacteria	Firmicutes	Clostridia	Clostridiales	Ruminococcaceae	RuminococcaceaeUCG_005				-
Bacteria	Firmicutes	Clostridia	Clostridiales	Ruminococcaceae	RuminococcaceaeUCG_005	Ambiguous_taxa			-
Bacteria	Firmicutes	Clostridia	Clostridiales	Ruminococcaceae	RuminococcaceaeUCG_005	Unculturedbacterium			-
Bacteria	Firmicutes	Clostridia	Clostridiales	Ruminococcaceae	RuminococcaceaeUCG_005	Unculturedorganism			-
Bacteria	Firmicutes	Clostridia	Clostridiales	Ruminococcaceae	RuminococcaceaeUCG_005	Unculturedrumenbacterium			-
Bacteria	Firmicutes	Clostridia	Clostridiales	Ruminococcaceae	RuminococcaceaeUCG_007				-
Bacteria	Firmicutes	Clostridia	Clostridiales	Ruminococcaceae	RuminococcaceaeUCG_007	Ambiguous_taxa			-
Bacteria	Firmicutes	Clostridia	Clostridiales	Ruminococcaceae	RuminococcaceaeUCG_007	Unculturedbacterium			-
Bacteria	Firmicutes	Clostridia	Clostridiales	Ruminococcaceae	RuminococcaceaeUCG_008				-
Bacteria	Firmicutes	Clostridia	Clostridiales	Ruminococcaceae	RuminococcaceaeUCG_008	Unculturedbacterium			-
Bacteria	Firmicutes	Clostridia	Clostridiales	Ruminococcaceae	RuminococcaceaeUCG_009				-
Bacteria	Firmicutes	Clostridia	Clostridiales	Ruminococcaceae	RuminococcaceaeUCG_009	Unculturedbacterium			-
Bacteria	Firmicutes	Clostridia	Clostridiales	Ruminococcaceae	RuminococcaceaeUCG_010				-
Bacteria	Firmicutes	Clostridia	Clostridiales	Ruminococcaceae	RuminococcaceaeUCG_010	Ambiguous_taxa			-
Bacteria	Firmicutes	Clostridia	Clostridiales	Ruminococcaceae	RuminococcaceaeUCG_010	Unculturedbacterium			-
Bacteria	Firmicutes	Clostridia	Clostridiales	Ruminococcaceae	RuminococcaceaeUCG_010	UnculturedClostridialesbacterium			-
Bacteria	Firmicutes	Clostridia	Clostridiales	Ruminococcaceae	RuminococcaceaeUCG_010	Unculturedrumenbacterium			-
Bacteria	Firmicutes	Clostridia	Clostridiales	Ruminococcaceae	RuminococcaceaeUCG_010	UnculturedRuminococcaceaebacterium			-
Bacteria	Firmicutes	Clostridia	Clostridiales	Ruminococcaceae	RuminococcaceaeUCG_010	UnidentifiedrumenbacteriumRFN85			-
Bacteria	Firmicutes	Clostridia	Clostridiales	Ruminococcaceae	RuminococcaceaeUCG_011		Nonreproductive	2.71174	0.0184033
Bacteria	Firmicutes	Clostridia	Clostridiales	Ruminococcaceae	RuminococcaceaeUCG_011	Unculturedbacterium	Nonreproductive	2.79612	0.0404815
Bacteria	Firmicutes	Clostridia	Clostridiales	Ruminococcaceae	RuminococcaceaeUCG_011	Unculturedrumenbacterium			-
Bacteria	Firmicutes	Clostridia	Clostridiales	Ruminococcaceae	RuminococcaceaeUCG_012				-
Bacteria	Firmicutes	Clostridia	Clostridiales	Ruminococcaceae	RuminococcaceaeUCG_012	Unculturedbacterium			-
Bacteria	Firmicutes	Clostridia	Clostridiales	Ruminococcaceae	RuminococcaceaeUCG_012	Unculturedrumenbacterium			-
Bacteria	Firmicutes	Clostridia	Clostridiales	Ruminococcaceae	RuminococcaceaeUCG_013				-
Bacteria	Firmicutes	Clostridia	Clostridiales	Ruminococcaceae	RuminococcaceaeUCG_013	Ambiguous_taxa			-
Bacteria	Firmicutes	Clostridia	Clostridiales	Ruminococcaceae	RuminococcaceaeUCG_013	Unculturedbacterium			-
Bacteria	Firmicutes	Clostridia	Clostridiales	Ruminococcaceae	RuminococcaceaeUCG_013	UnculturedClostridiumsp			-
Bacteria	Firmicutes	Clostridia	Clostridiales	Ruminococcaceae	RuminococcaceaeUCG_014				-
Bacteria	Firmicutes	Clostridia	Clostridiales	Ruminococcaceae	RuminococcaceaeUCG_014	Ambiguous_taxa			-
Bacteria	Firmicutes	Clostridia	Clostridiales	Ruminococcaceae	RuminococcaceaeUCG_014	Gutmetagenome			-
Bacteria	Firmicutes	Clostridia	Clostridiales	Ruminococcaceae	RuminococcaceaeUCG_014	Unculturedbacterium			-
Bacteria	Firmicutes	Clostridia	Clostridiales	Ruminococcaceae	RuminococcaceaeUCG_014	UnculturedClostridialesbacterium			-
Bacteria	Firmicutes	Clostridia	Clostridiales	Ruminococcaceae	RuminococcaceaeUCG_014	Unculturedorganism			-
Bacteria	Firmicutes	Clostridia	Clostridiales	Ruminococcaceae	RuminococcaceaeUCG_014	Unculturedrumenbacterium			-
Bacteria	Firmicutes	Clostridia	Clostridiales	Ruminococcaceae	RuminococcaceaeUCG_014	UnculturedRuminococcaceaebacterium			-
Bacteria	Firmicutes	Clostridia	Clostridiales	Ruminococcaceae	RuminococcaceaeV9D2013group				-
Bacteria	Firmicutes	Clostridia	Clostridiales	Ruminococcaceae	RuminococcaceaeV9D2013group	Ambiguous_taxa			-
Bacteria	Firmicutes	Clostridia	Clostridiales	Ruminococcaceae	RuminococcaceaeV9D2013group	Unculturedbacterium			-
Bacteria	Firmicutes	Clostridia	Clostridiales	Ruminococcaceae	RuminococcaceaeV9D2013group	Unculturedrumenbacterium			-
Bacteria	Firmicutes	Clostridia	Clostridiales	Ruminococcaceae	Ruminococcus1				-
Bacteria	Firmicutes	Clostridia	Clostridiales	Ruminococcaceae	Ruminococcus1	Ambiguous_taxa			-
Bacteria	Firmicutes	Clostridia	Clostridiales	Ruminococcaceae	Ruminococcus1	Metagenome			-
Bacteria	Firmicutes	Clostridia	Clostridiales	Ruminococcaceae	Ruminococcus1	Ruminococcusflavefaciens			-
Bacteria	Firmicutes	Clostridia	Clostridiales	Ruminococcaceae	Ruminococcus1	Unculturedbacterium			-
Bacteria	Firmicutes	Clostridia	Clostridiales	Ruminococcaceae	Ruminococcus1	Unculturedorganism			-
Bacteria	Firmicutes	Clostridia	Clostridiales	Ruminococcaceae	Ruminococcus1	Unculturedrumenbacterium			-
Bacteria	Firmicutes	Clostridia	Clostridiales	Ruminococcaceae	Ruminococcus2				-
Bacteria	Firmicutes	Clostridia	Clostridiales	Ruminococcaceae	Ruminococcus2	Ambiguous_taxa			-
Bacteria	Firmicutes	Clostridia	Clostridiales	Ruminococcaceae	Ruminococcus2	Unculturedbacterium			-
Bacteria	Firmicutes	Clostridia	Clostridiales	Ruminococcaceae	Saccharofermentans				-
Bacteria	Firmicutes	Clostridia	Clostridiales	Ruminococcaceae	Saccharofermentans	Ambiguous_taxa			-
Bacteria	Firmicutes	Clostridia	Clostridiales	Ruminococcaceae	Saccharofermentans	Unculturedbacterium			-
Bacteria	Firmicutes	Clostridia	Clostridiales	Ruminococcaceae	Saccharofermentans	Unculturedrumenbacterium			-
Bacteria	Firmicutes	Clostridia	Clostridiales	Ruminococcaceae	Sporobacter				-
Bacteria	Firmicutes	Clostridia	Clostridiales	Ruminococcaceae	Sporobacter	Ambiguous_taxa			-
Bacteria	Firmicutes	Clostridia	Clostridiales	Ruminococcaceae	Subdoligranulum				-
Bacteria	Firmicutes	Clostridia	Clostridiales	Ruminococcaceae	Subdoligranulum	Unculturedbacterium			-
Bacteria	Firmicutes	Clostridia	Clostridiales	Ruminococcaceae	Subdoligranulum	UnculturedRuminococcaceaebacterium			-
Bacteria	Firmicutes	Clostridia	Clostridiales	Ruminococcaceae	UBA1819				-
Bacteria	Firmicutes	Clostridia	Clostridiales	Ruminococcaceae	UBA1819	Ruthenibacteriumlactatiformans			-
Bacteria	Firmicutes	Clostridia	Clostridiales	Ruminococcaceae	Uncultured				-
Bacteria	Firmicutes	Clostridia	Clostridiales	Ruminococcaceae	Uncultured	Ambiguous_taxa			-
Bacteria	Firmicutes	Clostridia	Clostridiales	Ruminococcaceae	Uncultured	Unculturedbacterium			-
Bacteria	Firmicutes	Clostridia	Clostridiales	Ruminococcaceae	Uncultured	UnculturedClostridialesbacterium			-
Bacteria	Firmicutes	Clostridia	Clostridiales	Ruminococcaceae	Uncultured	UnculturedFirmicutesbacterium			-
Bacteria	Firmicutes	Clostridia	Clostridiales	Ruminococcaceae	Uncultured	Unculturedrumenbacterium			-
Bacteria	Firmicutes	Clostridia	Clostridiales	Ruminococcaceae	Uncultured	UnculturedRuminococcaceaebacterium			-
Bacteria	Firmicutes	Clostridia	Clostridiales	Ruminococcaceae	Unculturedbacterium				-
Bacteria	Firmicutes	Clostridia	Clostridiales	Ruminococcaceae	Unculturedbacterium	Unculturedbacterium			-
Bacteria	Firmicutes	Clostridia	Clostridiales	Ruminococcaceae	Unculturedrumenbacterium		Nonreproductive	2.52656	0.0163824
Bacteria	Firmicutes	Clostridia	Clostridiales	Ruminococcaceae	Unculturedrumenbacterium	Unculturedrumenbacterium	Nonreproductive	2.52656	0.0163824
Bacteria	Firmicutes	Clostridia	Clostridiales	Uncultured					-
Bacteria	Firmicutes	Clostridia	Clostridiales	Uncultured	Unculturedbacterium				-
Bacteria	Firmicutes	Clostridia	Clostridiales	Uncultured	Unculturedbacterium	Unculturedbacterium			-
Bacteria	Firmicutes	Clostridia	Thermoanaerobacterales						-
Bacteria	Firmicutes	Clostridia	Thermoanaerobacterales	FamilyIII					-
Bacteria	Firmicutes	Clostridia	Thermoanaerobacterales	FamilyIII	Thermoanaerobacterium				-
Bacteria	Firmicutes	Clostridia	Thermoanaerobacterales	FamilyIII	Thermoanaerobacterium	Ambiguous_taxa			-
Bacteria	Firmicutes	Clostridia	Thermoanaerobacterales	Thermoanaerobacteraceae					-
Bacteria	Firmicutes	Clostridia	Thermoanaerobacterales	Thermoanaerobacteraceae	Syntrophaceticus				-
Bacteria	Firmicutes	Clostridia	Thermoanaerobacterales	Thermoanaerobacteraceae	Syntrophaceticus	Unculturedbacterium			-
Bacteria	Firmicutes	Erysipelotrichia							-
Bacteria	Firmicutes	Erysipelotrichia	Erysipelotrichales						-
Bacteria	Firmicutes	Erysipelotrichia	Erysipelotrichales	Erysipelotrichaceae					-
Bacteria	Firmicutes	Erysipelotrichia	Erysipelotrichales	Erysipelotrichaceae	_Anaerorhabdus_furcosagroup				-
Bacteria	Firmicutes	Erysipelotrichia	Erysipelotrichales	Erysipelotrichaceae	_Anaerorhabdus_furcosagroup	Unculturedbacterium			-
Bacteria	Firmicutes	Erysipelotrichia	Erysipelotrichales	Erysipelotrichaceae	Catenisphaera				-
Bacteria	Firmicutes	Erysipelotrichia	Erysipelotrichales	Erysipelotrichaceae	Catenisphaera	Unculturedbacterium			-
Bacteria	Firmicutes	Erysipelotrichia	Erysipelotrichales	Erysipelotrichaceae	Dubosiella				-
Bacteria	Firmicutes	Erysipelotrichia	Erysipelotrichales	Erysipelotrichaceae	Dubosiella	UnculturedErysipelotrichalesbacterium			-
Bacteria	Firmicutes	Erysipelotrichia	Erysipelotrichales	Erysipelotrichaceae	Erysipelatoclostridium				-
Bacteria	Firmicutes	Erysipelotrichia	Erysipelotrichales	Erysipelotrichaceae	Erysipelatoclostridium	Ambiguous_taxa			-
Bacteria	Firmicutes	Erysipelotrichia	Erysipelotrichales	Erysipelotrichaceae	Erysipelothrix				-
Bacteria	Firmicutes	Erysipelotrichia	Erysipelotrichales	Erysipelotrichaceae	Erysipelothrix	Ambiguous_taxa			-
Bacteria	Firmicutes	Erysipelotrichia	Erysipelotrichales	Erysipelotrichaceae	ErysipelotrichaceaeUCG_002				-
Bacteria	Firmicutes	Erysipelotrichia	Erysipelotrichales	Erysipelotrichaceae	ErysipelotrichaceaeUCG_002	Unculturedbacterium			-
Bacteria	Firmicutes	Erysipelotrichia	Erysipelotrichales	Erysipelotrichaceae	ErysipelotrichaceaeUCG_003				-
Bacteria	Firmicutes	Erysipelotrichia	Erysipelotrichales	Erysipelotrichaceae	ErysipelotrichaceaeUCG_003	BacteriumLF_3			-
Bacteria	Firmicutes	Erysipelotrichia	Erysipelotrichales	Erysipelotrichaceae	ErysipelotrichaceaeUCG_003	Unculturedbacterium			-
Bacteria	Firmicutes	Erysipelotrichia	Erysipelotrichales	Erysipelotrichaceae	ErysipelotrichaceaeUCG_004				-
Bacteria	Firmicutes	Erysipelotrichia	Erysipelotrichales	Erysipelotrichaceae	ErysipelotrichaceaeUCG_004	Ambiguous_taxa			-
Bacteria	Firmicutes	Erysipelotrichia	Erysipelotrichales	Erysipelotrichaceae	ErysipelotrichaceaeUCG_004	Unculturedbacterium			-
Bacteria	Firmicutes	Erysipelotrichia	Erysipelotrichales	Erysipelotrichaceae	ErysipelotrichaceaeUCG_004	Unculturedrumenbacterium			-
Bacteria	Firmicutes	Erysipelotrichia	Erysipelotrichales	Erysipelotrichaceae	Faecalibaculum				-
Bacteria	Firmicutes	Erysipelotrichia	Erysipelotrichales	Erysipelotrichaceae	Faecalibaculum	Faecalibaculumrodentium			-
Bacteria	Firmicutes	Erysipelotrichia	Erysipelotrichales	Erysipelotrichaceae	Kandleria				-
Bacteria	Firmicutes	Erysipelotrichia	Erysipelotrichales	Erysipelotrichaceae	Kandleria	Ambiguous_taxa			-
Bacteria	Firmicutes	Erysipelotrichia	Erysipelotrichales	Erysipelotrichaceae	Solobacterium				-
Bacteria	Firmicutes	Erysipelotrichia	Erysipelotrichales	Erysipelotrichaceae	Solobacterium	UnculturedErysipelotrichaceaebacterium			-
Bacteria	Firmicutes	Erysipelotrichia	Erysipelotrichales	Erysipelotrichaceae	Turicibacter				-
Bacteria	Firmicutes	Erysipelotrichia	Erysipelotrichales	Erysipelotrichaceae	Turicibacter	Turicibactersp_H121			-
Bacteria	Firmicutes	Erysipelotrichia	Erysipelotrichales	Erysipelotrichaceae	Turicibacter	Unculturedbacterium			-
Bacteria	Firmicutes	Erysipelotrichia	Erysipelotrichales	Erysipelotrichaceae	Uncultured				-
Bacteria	Firmicutes	Erysipelotrichia	Erysipelotrichales	Erysipelotrichaceae	Uncultured	Erysipelotrichaceaebacteriumcanineoraltaxon317			-
Bacteria	Firmicutes	Erysipelotrichia	Erysipelotrichales	Erysipelotrichaceae	Uncultured	Unculturedrumenbacterium			-
Bacteria	Firmicutes	Erysipelotrichia	Erysipelotrichales	Erysipelotrichaceae	Unculturedbacterium				-
Bacteria	Firmicutes	Erysipelotrichia	Erysipelotrichales	Erysipelotrichaceae	Unculturedbacterium	Unculturedbacterium			-
Bacteria	Firmicutes	Limnochordia							-
Bacteria	Firmicutes	Limnochordia	Limnochordales						-
Bacteria	Firmicutes	Limnochordia	Limnochordales	Limnochordaceae					-
Bacteria	Firmicutes	Limnochordia	Limnochordales	Limnochordaceae	Ambiguous_taxa				-
Bacteria	Firmicutes	Limnochordia	Limnochordales	Limnochordaceae	Ambiguous_taxa	Ambiguous_taxa			-
Bacteria	Firmicutes	Limnochordia	Limnochordales	Limnochordaceae	Unculturedbacterium				-
Bacteria	Firmicutes	Limnochordia	Limnochordales	Limnochordaceae	Unculturedbacterium	Unculturedbacterium			-
Bacteria	Firmicutes	Limnochordia	Limnochordales	Limnochordaceae	Unculturedcompostbacterium				-
Bacteria	Firmicutes	Limnochordia	Limnochordales	Limnochordaceae	Unculturedcompostbacterium	Unculturedcompostbacterium			-
Bacteria	Firmicutes	Negativicutes							-
Bacteria	Firmicutes	Negativicutes	Selenomonadales						-
Bacteria	Firmicutes	Negativicutes	Selenomonadales	Acidaminococcaceae					-
Bacteria	Firmicutes	Negativicutes	Selenomonadales	Acidaminococcaceae	Phascolarctobacterium				-
Bacteria	Firmicutes	Negativicutes	Selenomonadales	Acidaminococcaceae	Phascolarctobacterium	Gutmetagenome			-
Bacteria	Firmicutes	Negativicutes	Selenomonadales	Acidaminococcaceae	Phascolarctobacterium	Unculturedbacterium			-
Bacteria	Firmicutes	Negativicutes	Selenomonadales	Acidaminococcaceae	Succiniclasticum		Nonreproductive	2.89012	0.0011061
Bacteria	Firmicutes	Negativicutes	Selenomonadales	Acidaminococcaceae	Succiniclasticum	Ambiguous_taxa	Nonreproductive	2.89018	0.0011061
Bacteria	Firmicutes	Negativicutes	Selenomonadales	Acidaminococcaceae	Succiniclasticum	Unculturedbacterium			-
Bacteria	Firmicutes	Negativicutes	Selenomonadales	Veillonellaceae					-
Bacteria	Firmicutes	Negativicutes	Selenomonadales	Veillonellaceae	Anaerospora				-
Bacteria	Firmicutes	Negativicutes	Selenomonadales	Veillonellaceae	Anaerospora	Ambiguous_taxa			-
Bacteria	Firmicutes	Negativicutes	Selenomonadales	Veillonellaceae	Anaerovibrio		Reproductive	2.82618	0.000221847
Bacteria	Firmicutes	Negativicutes	Selenomonadales	Veillonellaceae	Anaerovibrio	Ambiguous_taxa			-
Bacteria	Firmicutes	Negativicutes	Selenomonadales	Veillonellaceae	Anaerovibrio	RumenbacteriumNK4A55			-
Bacteria	Firmicutes	Negativicutes	Selenomonadales	Veillonellaceae	Anaerovibrio	Unculturedbacterium	Reproductive	2.76748	0.00169622
Bacteria	Firmicutes	Negativicutes	Selenomonadales	Veillonellaceae	Dialister				-
Bacteria	Firmicutes	Negativicutes	Selenomonadales	Veillonellaceae	Dialister	Unculturedbacterium			-
Bacteria	Firmicutes	Negativicutes	Selenomonadales	Veillonellaceae	Pelosinus				-
Bacteria	Firmicutes	Negativicutes	Selenomonadales	Veillonellaceae	Pelosinus	Ambiguous_taxa			-
Bacteria	Firmicutes	Negativicutes	Selenomonadales	Veillonellaceae	Quinella				-
Bacteria	Firmicutes	Negativicutes	Selenomonadales	Veillonellaceae	Quinella	Unculturedbacterium			-
Bacteria	Firmicutes	Negativicutes	Selenomonadales	Veillonellaceae	Selenomonas				-
Bacteria	Firmicutes	Negativicutes	Selenomonadales	Veillonellaceae	Selenomonas	Unculturedbacterium			-
Bacteria	Firmicutes	Negativicutes	Selenomonadales	Veillonellaceae	Selenomonas1				-
Bacteria	Firmicutes	Negativicutes	Selenomonadales	Veillonellaceae	Selenomonas1	Ambiguous_taxa			-
Bacteria	Firmicutes	Negativicutes	Selenomonadales	Veillonellaceae	Sporomusa				-
Bacteria	Firmicutes	Negativicutes	Selenomonadales	Veillonellaceae	Sporomusa	Ambiguous_taxa			-
Bacteria	Firmicutes	Negativicutes	Selenomonadales	Veillonellaceae	Uncultured				-
Bacteria	Firmicutes	Negativicutes	Selenomonadales	Veillonellaceae	Uncultured	Ambiguous_taxa			-
Bacteria	Firmicutes	Negativicutes	Selenomonadales	Veillonellaceae	Uncultured	Unculturedbacterium			-
Bacteria	Firmicutes	Negativicutes	Selenomonadales	Veillonellaceae	Unidentified				-
Bacteria	Firmicutes	Negativicutes	Selenomonadales	Veillonellaceae	Unidentified	Unidentified			-
Bacteria	Firmicutes	Negativicutes	Selenomonadales	Veillonellaceae	Veillonella				-
Bacteria	Firmicutes	Negativicutes	Selenomonadales	Veillonellaceae	Veillonella	Ambiguous_taxa			-
Bacteria	Firmicutes	Negativicutes	Selenomonadales	Veillonellaceae	Veillonella	BacteriumRA2114			-
Bacteria	Firmicutes	Negativicutes	Selenomonadales	Veillonellaceae	Veillonella	Unculturedbacterium			-
Bacteria	Fusobacteria								-
Bacteria	Fusobacteria	Fusobacteriia							-
Bacteria	Fusobacteria	Fusobacteriia	Fusobacteriales						-
Bacteria	Fusobacteria	Fusobacteriia	Fusobacteriales	Fusobacteriaceae					-
Bacteria	Fusobacteria	Fusobacteriia	Fusobacteriales	Fusobacteriaceae	Fusobacterium				-
Bacteria	Fusobacteria	Fusobacteriia	Fusobacteriales	Fusobacteriaceae	Fusobacterium	Ambiguous_taxa			-
Bacteria	Gemmatimonadetes								-
Bacteria	Gemmatimonadetes	Gemmatimonadetes							-
Bacteria	Gemmatimonadetes	Gemmatimonadetes	Gemmatimonadales						-
Bacteria	Gemmatimonadetes	Gemmatimonadetes	Gemmatimonadales	Gemmatimonadaceae					-
Bacteria	Gemmatimonadetes	Gemmatimonadetes	Gemmatimonadales	Gemmatimonadaceae	Uncultured				-
Bacteria	Gemmatimonadetes	Gemmatimonadetes	Gemmatimonadales	Gemmatimonadaceae	Uncultured	Ambiguous_taxa			-
Bacteria	Gemmatimonadetes	Gemmatimonadetes	Gemmatimonadales	Gemmatimonadaceae	Uncultured	Unculturedbacterium			-
Bacteria	Kiritimatiellaeota								-
Bacteria	Kiritimatiellaeota	Kiritimatiellae							-
Bacteria	Kiritimatiellaeota	Kiritimatiellae	WCHB1_41						-
Bacteria	Kiritimatiellaeota	Kiritimatiellae	WCHB1_41	Ambiguous_taxa					-
Bacteria	Kiritimatiellaeota	Kiritimatiellae	WCHB1_41	Ambiguous_taxa	Ambiguous_taxa				-
Bacteria	Kiritimatiellaeota	Kiritimatiellae	WCHB1_41	Ambiguous_taxa	Ambiguous_taxa	Ambiguous_taxa			-
Bacteria	Kiritimatiellaeota	Kiritimatiellae	WCHB1_41	Unculturedbacterium			Reproductive	3.03009	0.0312322
Bacteria	Kiritimatiellaeota	Kiritimatiellae	WCHB1_41	Unculturedbacterium	Unculturedbacterium		Reproductive	3.03009	0.0312322
Bacteria	Kiritimatiellaeota	Kiritimatiellae	WCHB1_41	Unculturedbacterium	Unculturedbacterium	Unculturedbacterium	Reproductive	3.03009	0.0312322
Bacteria	Kiritimatiellaeota	Kiritimatiellae	WCHB1_41	UnculturedKiritimatiellaeotabacterium					-
Bacteria	Kiritimatiellaeota	Kiritimatiellae	WCHB1_41	UnculturedKiritimatiellaeotabacterium	UnculturedKiritimatiellaeotabacterium				-
Bacteria	Kiritimatiellaeota	Kiritimatiellae	WCHB1_41	UnculturedKiritimatiellaeotabacterium	UnculturedKiritimatiellaeotabacterium	UnculturedKiritimatiellaeotabacterium			-
Bacteria	Kiritimatiellaeota	Kiritimatiellae	WCHB1_41	Unculturedrumenbacterium					-
Bacteria	Kiritimatiellaeota	Kiritimatiellae	WCHB1_41	Unculturedrumenbacterium	Unculturedrumenbacterium				-
Bacteria	Kiritimatiellaeota	Kiritimatiellae	WCHB1_41	Unculturedrumenbacterium	Unculturedrumenbacterium	Unculturedrumenbacterium			-
Bacteria	Lentisphaerae								-
Bacteria	Lentisphaerae	Lentisphaeria					Nonreproductive	3.87602	0.00561323
Bacteria	Lentisphaerae	Lentisphaeria	Victivallales				Nonreproductive	3.87602	0.00561323
Bacteria	Lentisphaerae	Lentisphaeria	Victivallales	VadinBE97			Nonreproductive	3.87551	0.00561323
Bacteria	Lentisphaerae	Lentisphaeria	Victivallales	VadinBE97	Ambiguous_taxa		Nonreproductive	3.87817	0.00561323
Bacteria	Lentisphaerae	Lentisphaeria	Victivallales	VadinBE97	Ambiguous_taxa	Ambiguous_taxa	Nonreproductive	3.87817	0.00561323
Bacteria	Lentisphaerae	Lentisphaeria	Victivallales	VadinBE97	Unculturedbacterium				-
Bacteria	Lentisphaerae	Lentisphaeria	Victivallales	VadinBE97	Unculturedbacterium	Unculturedbacterium			-
Bacteria	Lentisphaerae	Lentisphaeria	Victivallales	VadinBE97	UnidentifiedrumenbacteriumRFN4				-
Bacteria	Lentisphaerae	Lentisphaeria	Victivallales	VadinBE97	UnidentifiedrumenbacteriumRFN4	UnidentifiedrumenbacteriumRFN4			-
Bacteria	Lentisphaerae	Lentisphaeria	Victivallales	Victivallaceae					-
Bacteria	Lentisphaerae	Lentisphaeria	Victivallales	Victivallaceae	Unculturedrumenbacterium				-
Bacteria	Lentisphaerae	Lentisphaeria	Victivallales	Victivallaceae	Unculturedrumenbacterium	Unculturedrumenbacterium			-
Bacteria	Lentisphaerae	Oligosphaeria							-
Bacteria	Lentisphaerae	Oligosphaeria	Oligosphaerales						-
Bacteria	Lentisphaerae	Oligosphaeria	Oligosphaerales	Oligosphaeraceae					-
Bacteria	Lentisphaerae	Oligosphaeria	Oligosphaerales	Oligosphaeraceae	Horsej_a03				-
Bacteria	Lentisphaerae	Oligosphaeria	Oligosphaerales	Oligosphaeraceae	Horsej_a03	Unculturedbacterium			-
Bacteria	Lentisphaerae	Oligosphaeria	Oligosphaerales	Oligosphaeraceae	Horsej_a03	Unculturedrumenbacterium			-
Bacteria	Lentisphaerae	Oligosphaeria	Oligosphaerales	Oligosphaeraceae	Z20				-
Bacteria	Lentisphaerae	Oligosphaeria	Oligosphaerales	Oligosphaeraceae	Z20	Unculturedbacterium			-
Bacteria	Patescibacteria								-
Bacteria	Patescibacteria	Gracilibacteria							-
Bacteria	Patescibacteria	Gracilibacteria	Absconditabacteriales_SR1_						-
Bacteria	Patescibacteria	Gracilibacteria	Absconditabacteriales_SR1_	Ambiguous_taxa					-
Bacteria	Patescibacteria	Gracilibacteria	Absconditabacteriales_SR1_	Ambiguous_taxa	Ambiguous_taxa				-
Bacteria	Patescibacteria	Gracilibacteria	Absconditabacteriales_SR1_	Ambiguous_taxa	Ambiguous_taxa	Ambiguous_taxa			-
Bacteria	Patescibacteria	Gracilibacteria	Absconditabacteriales_SR1_	Unculturedrumenbacterium					-
Bacteria	Patescibacteria	Gracilibacteria	Absconditabacteriales_SR1_	Unculturedrumenbacterium	Unculturedrumenbacterium				-
Bacteria	Patescibacteria	Gracilibacteria	Absconditabacteriales_SR1_	Unculturedrumenbacterium	Unculturedrumenbacterium	Unculturedrumenbacterium			-
Bacteria	Patescibacteria	Saccharimonadia							-
Bacteria	Patescibacteria	Saccharimonadia	Saccharimonadales						-
Bacteria	Patescibacteria	Saccharimonadia	Saccharimonadales	Ambiguous_taxa					-
Bacteria	Patescibacteria	Saccharimonadia	Saccharimonadales	Ambiguous_taxa	Ambiguous_taxa				-
Bacteria	Patescibacteria	Saccharimonadia	Saccharimonadales	Ambiguous_taxa	Ambiguous_taxa	Ambiguous_taxa			-
Bacteria	Patescibacteria	Saccharimonadia	Saccharimonadales	Saccharimonadaceae			Nonreproductive	2.26182	0.0404815
Bacteria	Patescibacteria	Saccharimonadia	Saccharimonadales	Saccharimonadaceae	Ambiguous_taxa				-
Bacteria	Patescibacteria	Saccharimonadia	Saccharimonadales	Saccharimonadaceae	Ambiguous_taxa	Ambiguous_taxa			-
Bacteria	Patescibacteria	Saccharimonadia	Saccharimonadales	Saccharimonadaceae	CandidatusSaccharibacteriabacteriumRAAC3_TM7_1				-
Bacteria	Patescibacteria	Saccharimonadia	Saccharimonadales	Saccharimonadaceae	CandidatusSaccharibacteriabacteriumRAAC3_TM7_1	CandidatusSaccharibacteriabacteriumRAAC3_TM7_1			-
Bacteria	Patescibacteria	Saccharimonadia	Saccharimonadales	Saccharimonadaceae	CandidatusSaccharimonas		Nonreproductive	2.23796	0.0404815
Bacteria	Patescibacteria	Saccharimonadia	Saccharimonadales	Saccharimonadaceae	CandidatusSaccharimonas	Ambiguous_taxa			-
Bacteria	Patescibacteria	Saccharimonadia	Saccharimonadales	Saccharimonadaceae	CandidatusSaccharimonas	TM7phylumsp_oralcloneCW040			-
Bacteria	Patescibacteria	Saccharimonadia	Saccharimonadales	Saccharimonadaceae	CandidatusSaccharimonas	Unculturedbacterium			-
Bacteria	Patescibacteria	Saccharimonadia	Saccharimonadales	Saccharimonadaceae	CandidatusSaccharimonas	UnculturedCandidatusSaccharibacteriabacterium			-
Bacteria	Patescibacteria	Saccharimonadia	Saccharimonadales	Saccharimonadaceae	CandidatusSaccharimonas	Unculturedrumenbacterium			-
Bacteria	Patescibacteria	Saccharimonadia	Saccharimonadales	Saccharimonadaceae	Unculturedbacterium				-
Bacteria	Patescibacteria	Saccharimonadia	Saccharimonadales	Saccharimonadaceae	Unculturedbacterium	Unculturedbacterium			-
Bacteria	Patescibacteria	Saccharimonadia	Saccharimonadales	Unculturedbacterium					-
Bacteria	Patescibacteria	Saccharimonadia	Saccharimonadales	Unculturedbacterium	Unculturedbacterium				-
Bacteria	Patescibacteria	Saccharimonadia	Saccharimonadales	Unculturedbacterium	Unculturedbacterium	Unculturedbacterium			-
Bacteria	Patescibacteria	Saccharimonadia	Saccharimonadales	UnculturedCandidatusSaccharibacteriabacterium					-
Bacteria	Patescibacteria	Saccharimonadia	Saccharimonadales	UnculturedCandidatusSaccharibacteriabacterium	UnculturedCandidatusSaccharibacteriabacterium				-
Bacteria	Patescibacteria	Saccharimonadia	Saccharimonadales	UnculturedCandidatusSaccharibacteriabacterium	UnculturedCandidatusSaccharibacteriabacterium	UnculturedCandidatusSaccharibacteriabacterium			-
Bacteria	Patescibacteria	Saccharimonadia	Saccharimonadales	UnculturedSphingobiumsp					-
Bacteria	Patescibacteria	Saccharimonadia	Saccharimonadales	UnculturedSphingobiumsp	UnculturedSphingobiumsp				-
Bacteria	Patescibacteria	Saccharimonadia	Saccharimonadales	UnculturedSphingobiumsp	UnculturedSphingobiumsp	UnculturedSphingobiumsp			-
Bacteria	Planctomycetes								-
Bacteria	Planctomycetes	Phycisphaerae							-
Bacteria	Planctomycetes	Phycisphaerae	Phycisphaerales						-
Bacteria	Planctomycetes	Phycisphaerae	Phycisphaerales	Phycisphaeraceae					-
Bacteria	Planctomycetes	Phycisphaerae	Phycisphaerales	Phycisphaeraceae	Algisphaera				-
Bacteria	Planctomycetes	Phycisphaerae	Phycisphaerales	Phycisphaeraceae	Algisphaera	Ambiguous_taxa			-
Bacteria	Planctomycetes	Phycisphaerae	Tepidisphaerales						-
Bacteria	Planctomycetes	Phycisphaerae	Tepidisphaerales	WD2101soilgroup					-
Bacteria	Planctomycetes	Phycisphaerae	Tepidisphaerales	WD2101soilgroup	Ambiguous_taxa				-
Bacteria	Planctomycetes	Phycisphaerae	Tepidisphaerales	WD2101soilgroup	Ambiguous_taxa	Ambiguous_taxa			-
Bacteria	Planctomycetes	Phycisphaerae	Tepidisphaerales	WD2101soilgroup	Unculturedbacterium				-
Bacteria	Planctomycetes	Phycisphaerae	Tepidisphaerales	WD2101soilgroup	Unculturedbacterium	Unculturedbacterium			-
Bacteria	Planctomycetes	Planctomycetacia							-
Bacteria	Planctomycetes	Planctomycetacia	Gemmatales						-
Bacteria	Planctomycetes	Planctomycetacia	Gemmatales	Gemmataceae					-
Bacteria	Planctomycetes	Planctomycetacia	Gemmatales	Gemmataceae	Fimbriiglobus				-
Bacteria	Planctomycetes	Planctomycetacia	Gemmatales	Gemmataceae	Fimbriiglobus	Gemmatasp_Br1_2			-
Bacteria	Planctomycetes	Planctomycetacia	Gemmatales	Gemmataceae	Gemmata				-
Bacteria	Planctomycetes	Planctomycetacia	Gemmatales	Gemmataceae	Gemmata	Ambiguous_taxa			-
Bacteria	Planctomycetes	Planctomycetacia	Gemmatales	Gemmataceae	Gemmata	Unculturedbacterium			-
Bacteria	Planctomycetes	Planctomycetacia	Gemmatales	Gemmataceae	Uncultured				-
Bacteria	Planctomycetes	Planctomycetacia	Gemmatales	Gemmataceae	Uncultured	Gemmatasp_SD2_6			-
Bacteria	Planctomycetes	Planctomycetacia	Gemmatales	Gemmataceae	Uncultured	Unculturedplanctomycete			-
[truncated: 565 more rows]

## Sheet: Sampling Month
Taxon								LefSe
Domain	Phylum	Class	Order	Family	Genus	Species	Month	LDA	P-Value
Archaea	Euryarchaeota	Methanobacteria							-
Archaea	Euryarchaeota	Methanobacteria	Methanobacteriales						-
Archaea	Euryarchaeota	Methanobacteria	Methanobacteriales	Methanobacteriaceae					-
Archaea	Euryarchaeota	Methanobacteria	Methanobacteriales	Methanobacteriaceae	Methanobrevibacter				-
Archaea	Euryarchaeota	Methanobacteria	Methanobacteriales	Methanobacteriaceae	Methanobrevibacter	Ambiguous_taxa			-
Archaea	Euryarchaeota	Methanobacteria	Methanobacteriales	Methanobacteriaceae	Methanobrevibacter	Haemonchusplacei	January	2.9619	0.0394669
Archaea	Euryarchaeota	Methanobacteria	Methanobacteriales	Methanobacteriaceae	Methanobrevibacter	Methanobrevibactersp_LHD12			-
Archaea	Euryarchaeota	Methanobacteria	Methanobacteriales	Methanobacteriaceae	Methanobrevibacter	Unculturedarchaeon			-
Archaea	Euryarchaeota	Methanobacteria	Methanobacteriales	Methanobacteriaceae	Methanosphaera				-
Archaea	Euryarchaeota	Methanobacteria	Methanobacteriales	Methanobacteriaceae	Methanosphaera	Unculturedarchaeon			-
Archaea	Euryarchaeota	Methanobacteria	Methanobacteriales	Methanobacteriaceae	Methanosphaera	Unculturedrumenmethanogen			-
Archaea	Euryarchaeota	Methanobacteria	Methanobacteriales	Methanothermobacteraceae					-
Archaea	Euryarchaeota	Methanobacteria	Methanobacteriales	Methanothermobacteraceae	Methanothermobacter				-
Archaea	Euryarchaeota	Methanobacteria	Methanobacteriales	Methanothermobacteraceae	Methanothermobacter	Ambiguous_taxa			-
Archaea	Euryarchaeota	Methanomicrobia							-
Archaea	Euryarchaeota	Methanomicrobia	Methanomicrobiales						-
Archaea	Euryarchaeota	Methanomicrobia	Methanomicrobiales	Methanocorpusculaceae					-
Archaea	Euryarchaeota	Methanomicrobia	Methanomicrobiales	Methanocorpusculaceae	Methanocorpusculum				-
Archaea	Euryarchaeota	Methanomicrobia	Methanomicrobiales	Methanocorpusculaceae	Methanocorpusculum	Unculturedarchaeon			-
Archaea	Euryarchaeota	Methanomicrobia	Methanosarcinales				February	2.823	0.0180126
Archaea	Euryarchaeota	Methanomicrobia	Methanosarcinales	Methanosarcinaceae			February	2.823	0.0180126
Archaea	Euryarchaeota	Methanomicrobia	Methanosarcinales	Methanosarcinaceae	Methanimicrococcus		February	2.82066	0.0184648
Archaea	Euryarchaeota	Methanomicrobia	Methanosarcinales	Methanosarcinaceae	Methanimicrococcus	Ambiguous_taxa			-
Archaea	Euryarchaeota	Methanomicrobia	Methanosarcinales	Methanosarcinaceae	Methanimicrococcus	Unculturedarchaeon	February	2.82066	0.0184648
Archaea	Euryarchaeota	Methanomicrobia	Methanosarcinales	Methanosarcinaceae	Methanosarcina				-
Archaea	Euryarchaeota	Methanomicrobia	Methanosarcinales	Methanosarcinaceae	Methanosarcina	UnculturedMethanosarcinasp			-
Archaea	Euryarchaeota	Thermoplasmata					March	2.76826	0.0346326
Archaea	Euryarchaeota	Thermoplasmata	Methanomassiliicoccales				March	2.76824	0.0346326
Archaea	Euryarchaeota	Thermoplasmata	Methanomassiliicoccales	Methanomethylophilaceae			March	2.7709	0.0346326
Archaea	Euryarchaeota	Thermoplasmata	Methanomassiliicoccales	Methanomethylophilaceae	CandidatusMethanomethylophilus		March	2.7528	0.0205251
Archaea	Euryarchaeota	Thermoplasmata	Methanomassiliicoccales	Methanomethylophilaceae	CandidatusMethanomethylophilus	Ambiguous_taxa			-
Archaea	Euryarchaeota	Thermoplasmata	Methanomassiliicoccales	Methanomethylophilaceae	CandidatusMethanomethylophilus	Unculturedarchaeon	March	2.77991	0.0268634
Archaea	Euryarchaeota	Thermoplasmata	Methanomassiliicoccales	Methanomethylophilaceae	Uncultured				-
Archaea	Euryarchaeota	Thermoplasmata	Methanomassiliicoccales	Methanomethylophilaceae	Uncultured	Ambiguous_taxa			-
Archaea	Euryarchaeota	Thermoplasmata	Methanomassiliicoccales	Methanomethylophilaceae	Uncultured	Unculturedarchaeon			-
Archaea	Euryarchaeota	Thermoplasmata	Methanomassiliicoccales	Methanomethylophilaceae	Uncultured	UnculturedMethanobacterialesarchaeon			-
Bacteria									-
Bacteria	Acidobacteria								-
Bacteria	Acidobacteria	Acidobacteriia							-
Bacteria	Acidobacteria	Acidobacteriia	Acidobacteriales						-
Bacteria	Acidobacteria	Acidobacteriia	Acidobacteriales	Koribacteraceae					-
Bacteria	Acidobacteria	Acidobacteriia	Acidobacteriales	Koribacteraceae	CandidatusKoribacter				-
Bacteria	Acidobacteria	Acidobacteriia	Acidobacteriales	Koribacteraceae	CandidatusKoribacter	Unculturedbacterium			-
Bacteria	Acidobacteria	Acidobacteriia	Acidobacteriales	Uncultured					-
Bacteria	Acidobacteria	Acidobacteriia	Acidobacteriales	Uncultured	Ambiguous_taxa				-
Bacteria	Acidobacteria	Acidobacteriia	Acidobacteriales	Uncultured	Ambiguous_taxa	Ambiguous_taxa			-
Bacteria	Acidobacteria	Acidobacteriia	Acidobacteriales	Uncultured	UnculturedAcidobacteriabacterium				-
Bacteria	Acidobacteria	Acidobacteriia	Acidobacteriales	Uncultured	UnculturedAcidobacteriabacterium	UnculturedAcidobacteriabacterium			-
Bacteria	Acidobacteria	Acidobacteriia	Acidobacteriales	Uncultured	UnculturedAcidobacteriaceaebacterium				-
Bacteria	Acidobacteria	Acidobacteriia	Acidobacteriales	Uncultured	UnculturedAcidobacteriaceaebacterium	UnculturedAcidobacteriaceaebacterium			-
Bacteria	Acidobacteria	Acidobacteriia	Solibacterales						-
Bacteria	Acidobacteria	Acidobacteriia	Solibacterales	Solibacteraceae_Subgroup3_					-
Bacteria	Acidobacteria	Acidobacteriia	Solibacterales	Solibacteraceae_Subgroup3_	Bryobacter				-
Bacteria	Acidobacteria	Acidobacteriia	Solibacterales	Solibacteraceae_Subgroup3_	Bryobacter	Unculturedactinobacterium			-
Bacteria	Acidobacteria	Acidobacteriia	Solibacterales	Solibacteraceae_Subgroup3_	Bryobacter	Unculturedbacterium			-
Bacteria	Acidobacteria	Acidobacteriia	Solibacterales	Solibacteraceae_Subgroup3_	CandidatusSolibacter				-
Bacteria	Acidobacteria	Acidobacteriia	Solibacterales	Solibacteraceae_Subgroup3_	CandidatusSolibacter	UnculturedAcidobacteriabacterium			-
Bacteria	Acidobacteria	Blastocatellia_Subgroup4_							-
Bacteria	Acidobacteria	Blastocatellia_Subgroup4_	24_Nov						-
Bacteria	Acidobacteria	Blastocatellia_Subgroup4_	24_Nov	Unculturedbacterium					-
Bacteria	Acidobacteria	Blastocatellia_Subgroup4_	24_Nov	Unculturedbacterium	Unculturedbacterium				-
Bacteria	Acidobacteria	Blastocatellia_Subgroup4_	24_Nov	Unculturedbacterium	Unculturedbacterium	Unculturedbacterium			-
Bacteria	Acidobacteria	Subgroup6							-
Bacteria	Acidobacteria	Subgroup6	UnculturedAcidobacteriabacterium						-
Bacteria	Acidobacteria	Subgroup6	UnculturedAcidobacteriabacterium	UnculturedAcidobacteriabacterium					-
Bacteria	Acidobacteria	Subgroup6	UnculturedAcidobacteriabacterium	UnculturedAcidobacteriabacterium	UnculturedAcidobacteriabacterium				-
Bacteria	Acidobacteria	Subgroup6	UnculturedAcidobacteriabacterium	UnculturedAcidobacteriabacterium	UnculturedAcidobacteriabacterium	UnculturedAcidobacteriabacterium			-
Bacteria	Actinobacteria						September	3.656	0.0316273
Bacteria	Actinobacteria	Acidimicrobiia							-
Bacteria	Actinobacteria	Acidimicrobiia	IMCC26256						-
Bacteria	Actinobacteria	Acidimicrobiia	IMCC26256	UnculturedAcidimicrobialesbacterium					-
Bacteria	Actinobacteria	Acidimicrobiia	IMCC26256	UnculturedAcidimicrobialesbacterium	UnculturedAcidimicrobialesbacterium				-
Bacteria	Actinobacteria	Acidimicrobiia	IMCC26256	UnculturedAcidimicrobialesbacterium	UnculturedAcidimicrobialesbacterium	UnculturedAcidimicrobialesbacterium			-
Bacteria	Actinobacteria	Acidimicrobiia	IMCC26256	Unculturedbacterium					-
Bacteria	Actinobacteria	Acidimicrobiia	IMCC26256	Unculturedbacterium	Unculturedbacterium				-
Bacteria	Actinobacteria	Acidimicrobiia	IMCC26256	Unculturedbacterium	Unculturedbacterium	Unculturedbacterium			-
Bacteria	Actinobacteria	Acidimicrobiia	IMCC26256	UnculturedCellulomonadaceaebacterium					-
Bacteria	Actinobacteria	Acidimicrobiia	IMCC26256	UnculturedCellulomonadaceaebacterium	UnculturedCellulomonadaceaebacterium				-
Bacteria	Actinobacteria	Acidimicrobiia	IMCC26256	UnculturedCellulomonadaceaebacterium	UnculturedCellulomonadaceaebacterium	UnculturedCellulomonadaceaebacterium			-
Bacteria	Actinobacteria	Acidimicrobiia	Microtrichales						-
Bacteria	Actinobacteria	Acidimicrobiia	Microtrichales	Ambiguous_taxa					-
Bacteria	Actinobacteria	Acidimicrobiia	Microtrichales	Ambiguous_taxa	Ambiguous_taxa				-
Bacteria	Actinobacteria	Acidimicrobiia	Microtrichales	Ambiguous_taxa	Ambiguous_taxa	Ambiguous_taxa			-
Bacteria	Actinobacteria	Acidimicrobiia	Microtrichales	Iamiaceae					-
Bacteria	Actinobacteria	Acidimicrobiia	Microtrichales	Iamiaceae	Iamia				-
Bacteria	Actinobacteria	Acidimicrobiia	Microtrichales	Iamiaceae	Iamia	Ambiguous_taxa			-
Bacteria	Actinobacteria	Acidimicrobiia	Microtrichales	Ilumatobacteraceae					-
Bacteria	Actinobacteria	Acidimicrobiia	Microtrichales	Ilumatobacteraceae	CL500_29marinegroup				-
Bacteria	Actinobacteria	Acidimicrobiia	Microtrichales	Ilumatobacteraceae	CL500_29marinegroup	Ambiguous_taxa			-
Bacteria	Actinobacteria	Acidimicrobiia	Microtrichales	Ilumatobacteraceae	Uncultured				-
Bacteria	Actinobacteria	Acidimicrobiia	Microtrichales	Ilumatobacteraceae	Uncultured	Ambiguous_taxa			-
Bacteria	Actinobacteria	Acidimicrobiia	Microtrichales	Ilumatobacteraceae	Uncultured	Unculturedbacterium			-
Bacteria	Actinobacteria	Acidimicrobiia	Microtrichales	Ilumatobacteraceae	Unculturedbacterium				-
Bacteria	Actinobacteria	Acidimicrobiia	Microtrichales	Ilumatobacteraceae	Unculturedbacterium	Unculturedbacterium			-
Bacteria	Actinobacteria	Acidimicrobiia	Microtrichales	Microtrichaceae					-
Bacteria	Actinobacteria	Acidimicrobiia	Microtrichales	Microtrichaceae	Sva0996marinegroup				-
Bacteria	Actinobacteria	Acidimicrobiia	Microtrichales	Microtrichaceae	Sva0996marinegroup	Unculturedbacterium			-
Bacteria	Actinobacteria	Acidimicrobiia	Microtrichales	Microtrichaceae	Uncultured				-
Bacteria	Actinobacteria	Acidimicrobiia	Microtrichales	Microtrichaceae	Uncultured	Ambiguous_taxa			-
Bacteria	Actinobacteria	Acidimicrobiia	Microtrichales	Uncultured					-
Bacteria	Actinobacteria	Acidimicrobiia	Microtrichales	Uncultured	Ambiguous_taxa				-
Bacteria	Actinobacteria	Acidimicrobiia	Microtrichales	Uncultured	Ambiguous_taxa	Ambiguous_taxa			-
Bacteria	Actinobacteria	Acidimicrobiia	Microtrichales	Uncultured	Unculturedbacterium				-
Bacteria	Actinobacteria	Acidimicrobiia	Microtrichales	Uncultured	Unculturedbacterium	Unculturedbacterium			-
Bacteria	Actinobacteria	Actinobacteria							-
Bacteria	Actinobacteria	Actinobacteria	Actinomycetales						-
Bacteria	Actinobacteria	Actinobacteria	Actinomycetales	Actinomycetaceae					-
Bacteria	Actinobacteria	Actinobacteria	Actinomycetales	Actinomycetaceae	Actinomyces				-
Bacteria	Actinobacteria	Actinobacteria	Actinomycetales	Actinomycetaceae	Actinomyces	Actinomycesoris			-
Bacteria	Actinobacteria	Actinobacteria	Actinomycetales	Actinomycetaceae	Actinomyces	Actinomycessp_canineoraltaxon412			-
Bacteria	Actinobacteria	Actinobacteria	Actinomycetales	Actinomycetaceae	Actinomyces	Ambiguous_taxa			-
Bacteria	Actinobacteria	Actinobacteria	Actinomycetales	Actinomycetaceae	Actinomyces	Unculturedbacterium			-
Bacteria	Actinobacteria	Actinobacteria	Actinomycetales	Actinomycetaceae	Arcanobacterium				-
Bacteria	Actinobacteria	Actinobacteria	Actinomycetales	Actinomycetaceae	Arcanobacterium	Ambiguous_taxa			-
Bacteria	Actinobacteria	Actinobacteria	Actinomycetales	Actinomycetaceae	Arcanobacterium	Arcanobacteriumpluranimalium			-
Bacteria	Actinobacteria	Actinobacteria	Actinomycetales	Actinomycetaceae	Flaviflexus				-
Bacteria	Actinobacteria	Actinobacteria	Actinomycetales	Actinomycetaceae	Flaviflexus	Ambiguous_taxa			-
Bacteria	Actinobacteria	Actinobacteria	Actinomycetales	Actinomycetaceae	Mobiluncus				-
Bacteria	Actinobacteria	Actinobacteria	Actinomycetales	Actinomycetaceae	Mobiluncus	Ambiguous_taxa			-
Bacteria	Actinobacteria	Actinobacteria	Actinomycetales	Actinomycetaceae	Mobiluncus	UnculturedMobiluncussp			-
Bacteria	Actinobacteria	Actinobacteria	Bifidobacteriales						-
Bacteria	Actinobacteria	Actinobacteria	Bifidobacteriales	Bifidobacteriaceae					-
Bacteria	Actinobacteria	Actinobacteria	Bifidobacteriales	Bifidobacteriaceae	Bifidobacterium				-
Bacteria	Actinobacteria	Actinobacteria	Bifidobacteriales	Bifidobacteriaceae	Bifidobacterium	Ambiguous_taxa			-
Bacteria	Actinobacteria	Actinobacteria	Bifidobacteriales	Bifidobacteriaceae	Bifidobacterium	Humangutmetagenome			-
Bacteria	Actinobacteria	Actinobacteria	Bifidobacteriales	Bifidobacteriaceae	Bifidobacterium	Unculturedbacterium			-
Bacteria	Actinobacteria	Actinobacteria	Corynebacteriales						-
Bacteria	Actinobacteria	Actinobacteria	Corynebacteriales	Corynebacteriaceae					-
Bacteria	Actinobacteria	Actinobacteria	Corynebacteriales	Corynebacteriaceae	Corynebacterium				-
Bacteria	Actinobacteria	Actinobacteria	Corynebacteriales	Corynebacteriaceae	Corynebacterium	Ambiguous_taxa			-
Bacteria	Actinobacteria	Actinobacteria	Corynebacteriales	Corynebacteriaceae	Corynebacterium	Corynebacteriumdiphtheriae			-
Bacteria	Actinobacteria	Actinobacteria	Corynebacteriales	Corynebacteriaceae	Corynebacterium	Corynebacteriumpelargi			-
Bacteria	Actinobacteria	Actinobacteria	Corynebacteriales	Corynebacteriaceae	Corynebacterium	Corynebacteriumsp_200CH			-
[truncated: 2,428 more rows]
